# Supplementary material for: Profiling of phytohormone‐specific microRNAs and characterization of the miR160‐ARF1 module involved in glandular trichome development and artemisinin biosynthesis in Artemisia annua
Source: Plant Biotechnol J. 2022 Dec 20;21(3):591–605. doi: 10.1111/pbi.13974 (PMC9946145; doi:10.1111/pbi.13974)
Supplement: Supplementary file 2 — Table S1 Small RNA deep sequencing profiles for Artemisia annua under MeJA, SA, and ABA treatments. [file PBI-21-591-s001.xlsx]

## Sheet: 工作表1
Table S1 The profiles of small RNA deep sequencing for A. annua under MeJA, SA and ABA treatments
Category		Raw reads	3ADT&length filter	Junk reads	Rfam	Repeats	Valid reads
CK	Total	30, 494, 262	9, 707, 697	287, 052	889, 209	8, 654	16, 845, 127
	Unique	9, 446, 519	1, 771, 269	119, 647	13, 954	212	7, 506, 933
MeJ_1H	Total	35, 373, 587	11, 975, 513	300, 089	1, 924, 354	14, 366	16, 942, 420
	Unique	8, 348, 672	2, 041, 101	114, 483	29, 812	322	6, 102, 585
MeJ_2H	Total	33, 527, 934	10, 923, 863	334, 825	1, 825, 326	8, 590	16, 922, 091
	Unique	7, 432, 419	1, 889, 211	107, 026	24, 526	258	5, 364, 813
MeJ_4H	Total	31, 565, 887	6, 768, 935	317, 023	1, 120, 907	12, 518	19, 362, 538
	Unique	10, 327, 352	1, 977, 194	131, 516	18, 686	261	8, 152, 382
SA_1H	Total	36, 513, 381	9, 813, 757	375, 251	1, 516, 733	10, 984	20, 718, 365
	Unique	10, 843, 161	2, 466, 646	145, 032	24, 281	289	8, 149, 777
SA_5H	Total	33, 362, 971	7, 742, 902	289, 231	994, 902	13, 085	20, 744, 689
	Unique	9, 977, 249	2, 418, 214	128, 873	13, 575	287	7, 376, 482
SA_7H	Total	37, 825, 551	12, 035, 008	350, 746	1, 402, 146	12, 084	20, 604, 879
	Unique	10, 224, 526	2, 766, 256	127, 523	20, 146	318	7, 264, 729
ABA_2H	Total	31, 337, 630	6, 715, 272	300, 188	1, 070, 762	8, 413	19, 832, 522
	Unique	10, 549, 478	1, 769, 894	137, 908	14, 503	226	8, 586, 982
ABA_6H	Total	37, 302, 298	6, 713, 551	365, 103	1, 639, 362	13, 524	24, 124, 863
	Unique	12, 226, 593	2, 592, 023	158, 420	19, 367	368	9, 405, 441
ABA_12H	Total	35, 485, 815	4, 909, 633	362, 143	1, 273, 720	15, 860	24, 634, 456
	Unique	13, 952, 293	2, 659, 735	171, 085	17, 510	375	11, 053, 192
