# Supplementary material for: Profiling of phytohormone‐specific microRNAs and characterization of the miR160‐ARF1 module involved in glandular trichome development and artemisinin biosynthesis in Artemisia annua
Source: Plant Biotechnol J. 2022 Dec 20;21(3):591–605. doi: 10.1111/pbi.13974 (PMC9946145; doi:10.1111/pbi.13974)
Supplement: Supplementary file 3 — Table S2 Novel miRNAs in Artemisia annua. [file PBI-21-591-s005.xlsx]

## Sheet: Sheet1
Table S2 Novel miRNAs in A. annua
miR_name	miR_seq	len	genomeID	start	end	pre-miRNA_seq	hairpinLen	CG%	dG	MFEI
PC-5p-1705_6778	CGTCTCTCCCTCAAAGACTTCT	22	QH_S00197	110744	110825	ctttttgcCGTCTCTCCCTCAAAGACCTCTgacattttgagtggtcaaaagtccgAGGTCTTTAGGGAGAGATGGCaaacaa	76	46.3	-51.8	1.4
PC-5p-1077_11170	TCTCTCCCTCAAATACTTCTGA	22	QH_S00408	51030	51111	ccttttgccgTCTCTCCCTCAAATACTTCTGAccttttgagttgtcaacggTCTGAAGTCTTTAGGGAGAGATGacaaacaa	76	43.9	-36.3	1
PC-3p-3170_3672	CCGTTTCCAAACCATGAAAGT	21	QH_S10003	5210	5299	tgatgtcgataaaatacTTCCATGGTTTCGAAACGGACCTTtattcgattcaggCCGTTTCCAAACCATGAAAGTcttttgtcaacagct	84	40	-35.5	1
PC-3p-3170_3672	CCGTTTCCAAACCATGAAAGT	21	QH_S08970	628	718	tgatgtcgataaaatacTTCCATGGTTTTGAAACGGACctttattcgattcaggtCCGTTTCCAAACCATGAAAGTcttttgtcgacagct	85	39.6	-46.4	1.3
PC-5p-1259_9503	TTCCATGGTTTTGAAACGGAC	21	QH_S08970	628	718	tgatgtcgataaaatacTTCCATGGTTTTGAAACGGACctttattcgattcaggtCCGTTTCCAAACCATGAAAGTcttttgtcgacagct	85	39.6	-46.4	1.3
PC-5p-1013_11799	CTGAAAGTGTGAACGACAAGT	21	QH_S06600	60472	60569	tatgtgttgagaCTGAAAGTGTGAACTACAAGTcagaaaaacgcaaaggaatgcatatctttctgacttgtggttcacacttttagtctcaacatctg	92	37.8	-60	1.6
PC-5p-1686_6854	TTACAAGGATAATGAGTAAAC	21	QH_S03167	88208	88306	aatcagaaaggtattttgaaacTTACAAGGATAATGAGAAAACaatgttggactcttgcttttctcatcgtccttgtaagtttcaatacctttttgtct	93	32.3	-46.6	1.5
PC-3p-2348_4865	TCACTTCTCTTGCTGTCAACTACT	24	QH_S03912	102965	103065	aaaagaagttgacagaagagagtgagcatatgcaagcaatatgtgtagaaagactatatacttgatgcatgtgcTCACTTCTCTTGCTGTCAACTACTctc	95	38.6	-49.8	1.3
PC-5p-518_23624	TTCTCTCCCTCAAAGACTTCAGACC	25	QH_S00408	47054	47155	attaaggcagatttttgccTTCTCTCCCTCAAAGACTTCAGACCttttgagtggtcaaaggTCTGAGGTCTTTAGGGAGAGATGgcaaacaattgtctttcc	96	43.1	-58.3	1.3
PC-5p-1013_11799	CTGAAAGTGTGAACGACAAGT	21	QH_S10699	27005	27110	atgagatgtgtattgagaCTGAAAGTGTGAACTACAAGTcagaaaaacgcaaaggaatgcatatctttctgacttgtggttcacacttttagtctcaacatctgac	100	37.7	-59.4	1.5
PC-5p-1259_9503	TTCCATGGTTTTGAAACGGAC	21	QH_S00347	75561	75667	aaaagagtttatgatgtggataaaatacTTCCATGGTTTTGAAACGGACctttattcgattcaggTCCGTTTCCAAACCATGAAAGtcttttgtcgacagctctcag	101	38.3	-46.2	1.1
PC-5p-420_30086	TTAAAGCTTAGAAATACGTCGT	22	QH_S00185	88893	89000	acatacgatcgccggtggttcTTAAAGCTTAGAAATACGTCGTgagtacggattttttttcgacatagGACGTGTTTCTATGTTTTAGAagcgcccacgatcgtaact	102	42.6	-48.5	1.1
PC-5p-1686_6854	TTACAAGGATAATGAGTAAAC	21	QH_S01067	89154	89262	taaacagaaaggtattgatacTTACAAGGATAATGAGTAAACcatgatgaaaaatcttgattttatcgGTTTTCTCATCATCCTTGTAAGTttcaatcctttctgtctt	103	30.3	-52.1	1.6
PC-3p-818_14875	TACTTTCTCTTCTGTGATGTATT	23	QH_S00011	106641	106751	tttttatagttttgaatgtaaTGCATCATAGTGGAAAGTAATtttctagttttatgtgctagaaagtaTACTTTCTCTTCTGTGATGTATTacatttgtaaactataatac	105	25.2	-48	1.7
PC-3p-818_14875	TACTTTCTCTTCTGTGATGTATT	23	QH_S01666	140432	140542	tttttatagttttgaatgtaaTGCATCATAGTGGAAAGTAATtttctagttttatgtgctagaaagtaTACTTTCTCTTCTGTGATGTATTacatttgtaaactataatac	105	25.2	-48	1.7
PC-5p-954_12437	TCAAAGATGGATGTACGGTGACC	23	QH_S00104	78818	78929	tctcaaaaatagatgaaataTCAAAGATGGATGTACGGTGACCgagtctgactgctatgaagtggacatggTCTGTGCATCCATCTTTGATAttttgttagtatttttgtca	106	36.6	-51.3	1.3
PC-3p-399_31935	TATCTGTGGAAACAAATTAACC	22	QH_S02661	14216	14329	tatgactgctggtccaTTTGTTTCCATAGATCCCAATcatcaatcaattttattattattgtttttggttggtacgaattggTATCTGTGGAAACAAATGAACCcgcagtttta	108	34.2	-49.6	1.3
PC-5p-1830_6306	TGATTGAAGGGTTCCAAAGAA	21	QH_S01576	171720	171833	gctgcaatacgtttttTGATTGAAGGGTTCCAAAGAAcaaacaatgtttcggttcattttacggacacgtagtattGTTCTTTGAAATCTTTCAATCagataatatattgctat	108	32.5	-45.4	1.2
PC-5p-698_17647	TTTGTTTCCATAGATCCCAAT	21	QH_S02661	14216	14329	tatgactgctggtccaTTTGTTTCCATAGATCCCAATcatcaatcaattttattattattgtttttggttggtacgaattggTATCTGTGGAAACAAATGAACCcgcagtttta	108	34.2	-49.6	1.3
PC-3p-2586_4442	TCACATCCTTGTGTCCTCATC	21	QH_S07015	82456	82570	ttcacccgtgagaTTAGGATACATGGATGTGATAaggatgatatcatcctttcgtagcataaaagacgacgatatcctccttaTCACATCCTTGTGTCCTCATCtcacgcgtacc	109	43.5	-58.6	1.2
PC-3p-11944_1141	AAGAGGGCGTTATTGCTCCTTTTA	24	QH_S01185	110549	110667	tctgattgtataggagtagtttttgaactaaaaaaggagcaatagctttcctcttgttttatcAAGAGGGCGTTATTGCTCCTTTTTttatttagtactatttggcttacacagtttct	113	32.8	-47	1.2
PC-3p-11944_1141	AAGAGGGCGTTATTGCTCCTTTTA	24	QH_S01582	20294	20412	tctgattgtataggagtagtttttgaactaaaaaaggagcaatagctttcctcttgttttatcAAGAGGGCGTTATTGCTCCTTTTTttatttagtactatttggcttacacagtttct	113	32.8	-47	1.2
PC-3p-864_13908	TATATCGTCTATGTCGTAAGC	21	QH_S05999	12834	12954	aaacacgattTAGCTTGCGACATAGACGATAtcaccttgattcaaggttcacctgacgccccaaagcttcggtgaacgtttcatcaagTATATCGTCTATGTCGTAAGCtaagtcgtgaaa	115	43	-69.2	1.3
PC-5p-4059_2903	TAGCCTGCGACATAGACGATA	21	QH_S05999	12834	12954	aaacacgattTAGCTTGCGACATAGACGATAtcaccttgattcaaggttcacctgacgccccaaagcttcggtgaacgtttcatcaagTATATCGTCTATGTCGTAAGCtaagtcgtgaaa	115	43	-69.2	1.3
PC-5p-811_14965	TTTTCTGATTGAAGGGTTCC	20	QH_S01576	131114	131235	taaacaagaatatcaatacaTTTTCTGATTGAAGGGTTCCaaagaacaaacaccaattcagttcatatcatgtgtgttccttggaatccttcaatcagataatatattgctatttatgtgcc	116	32	-46.7	1.2
PC-5p-30_387253	TTTTCTGATTGAAGGGTTCCA	21	QH_S01576	142301	142422	taaacaagaatatcaatacaTTTTCTGATTGAAGGGTTCCAaagaacaaacaccaattcagttcatatcatgggtgttCCTTGGAATCCTTCAATCAGAtaatatattgctatttatgtgcc	116	32.8	-47.3	1.2
PC-5p-2192_5212	TTTTCTGATTGAAGGGTACCA	21	QH_S01576	133751	133872	taaacaagaatatcaatacaTTTTCTGATTGAAGGGTTCCAaagaacaaacaccaattcagttcatatcatgtgtgttCCTTGGAATCCTTCAATCAGAtaatatattgctatttatgtgcc	116	32	-46.7	1.2
PC-3p-1323_8986	TTGGCGAATGCACCGTGCTTTC	22	QH_S07389	52370	52488	atttaccagaAGGCCGGTTCATTTGCCAACGacacctatcatcatcacaattcataaggttgtgatgattgggtagttaagtcttgtcgTTGGCGAATGCACCGTGCTTTCtagtggaa	117	43.7	-58.3	1.1
PC-3p-2667_4336	TTCTTGGGTTTTGAGGTTATG	21	QH_S12824	39302	39424	ttctaacgcaatatcatcacttctgaaactcaagaacatatagtgatatggcgaactattttgtagtagtttgcttatgtcacgatgttTTCTTGGGTTTTGAGGTTATGatgctggttaata	117	34.1	-52.6	1.3
PC-5p-3957_2990	GCTCTCCCTCACAGGCTTCC	20	QH_S07610	50655	50777	cctaggcattgattactcGCTCTCCCTCACAGGCTTCCagcaccactctaaaccctcttaagagcatgtgtttagagacttgctggcagctatgtgggggagatcggaaaatcaatgtcttgt	117	48.8	-62.5	1
PC-3p-846_14338	GGTCATGCGGACAGCTTCACT	21	QH_S00823	124824	124948	taatgggatttgaggaaatagtgaagctgccagcatgatctatccggtgtttgctaaaactagctagtactagaaaaccgtagctaGGTCATGCGGACAGCTTCACTcattcctttgttccgagt	119	44	-54.1	1
PC-3p-846_14338	GGTCATGCGGACAGCTTCACT	21	QH_S27052	5497	5621	taatgggatttgaggaaatagtgaagctgccagcatgatctatctggtgtttgttaaaactagctagtactagaaacccgtagctaGGTCATGCGGACAGCTTCACTcattcctttgttccgagt	119	43.2	-54	1
PC-5p-30_387253	TTTTCTGATTGAAGGGTTCCA	21	QH_S15974	22741	22867	aaaacaaaatatcaatacaTTTTCTGATTGAAGGGTTCCAaggaactgtatatcatgcattcatatccttttatgacactgttatttgGAATCCTTCAATCAGATAATAtattgctatttatgtgcc	121	29.9	-44.1	1.2
PC-5p-2192_5212	TTTTCTGATTGAAGGGTACCA	21	QH_S03345	6513	6639	aaaacaaaatatcaatacaTTTTCTGATTGAAGGGTTCCAaggaactgtatatcatgcattcatatccttttatgacactgttatttggaatccttcaatcagataatatattgctatttatgtgcc	121	29.9	-44.1	1.2
PC-3p-2586_4442	TCACATCCTTGTGTCCTCATC	21	QH_S00770	69719	69845	acaatccgatcttcacccgttagattaggacacatggatgtgataaggatcctttcgtagcataaaagacgacgatatcatccttaTCACATCCTTGTGTCCTCATCtcacgcgtgccaaggatgaa	121	44.1	-56.5	1
PC-3p-399_31935	TATCTGTGGAAACAAATTAACC	22	QH_S02283	147537	147667	tctacttatatgactgctggtccaTTTGTTTCCATAGATCCCAATcatcaatcaattttattacagtattgtttttggttggtacgaattggTATCTGTGGAAACAAATAAACCcgcagttttatggtttt	125	33.6	-47.9	1.1
PC-5p-698_17647	TTTGTTTCCATAGATCCCAAT	21	QH_S02283	147537	147667	tctacttatatgactgctggtccaTTTGTTTCCATAGATCCCAATcatcaatcaattttattacagtattgtttttggttggtacgaattggTATCTGTGGAAACAAATAAACCcgcagttttatggtttt	125	33.6	-47.9	1.1
PC-3p-1143_10488	TGCTGTTCGATCTCTTCCTTTC	22	QH_S00912	181155	181286	ttagtttatcatttaggaAGGGAAGAGATCGAAGAGGAAGagtttgatcattgtacttgattctgttatcgaaatggaaaacaaatgtacctctTGCTGTTCGATCTCTTCCTTTCttacatgataaaccac	126	35.6	-58	1.2
PC-3p-1301_9193	TTGATGTGTGGCATGAGATGG	21	QH_S02015	32668	32800	aaaccaaatatTTCCAACTCATGCCACACATCaacttttaatcatctagttaactatcaactattaaaaattaacattagtttgactctggaacaaaagTTGATGTGTGGCATGAGATGGaaatgtttggcat	127	31.6	-61.4	1.5
PC-5p-897_13287	TGTTGGGTAGTGAGTTTCTTGA	22	QH_S03151	106206	106342	attatagcaatctacgatgTGTTGGGTACTGAGTTTCTTGAaaggggtactgagcttcttgaaagggtttgaaagggtaaaggggtattacccttcaagaatctcgtatTCAACACATCATAGACCGCTAttatccc	128	40.9	-52.9	0.9
PC-3p-555_21622	TACTTGTGGAATGAGACAGTC	21	QH_S00731	145518	145648	ttctacatgactgactcatgacagtctcatttcacaaatatggcggagattattttcctagcacaggaaacgtcaaagacacccgccgTACTTGTGGAATGAGACAGTCatgactcatgagtcatgtgaat	130	42.7	-64.2	1.1
PC-3p-555_21622	TACTTGTGGAATGAGACAGTC	21	QH_S12072	23046	23176	ttctacatgactgactcatgacagtctcatttcacaaatatggcggagattattttcctagcacaggaaacgtcaaagacacccgccgTACTTGTGGAATGAGACAGTCatgactcatgagtcatgtgaat	130	42.7	-64.2	1.1
PC-5p-6563_1896	NCAAAACACAGTGTTGCCATC	21	QH_S00611	131436	131589	gtcgaatgtctttggatagtagcaaaagcaTCAAAACACAGTGTTGCCATCcattatacaaatccgctaaatgcggcatttatataaaggaTGGCATCATTGTGCTTTGATGcatttgctaatatccaaagcatttcagcgtttccggcttttc	133	39	-75.9	1.3
PC-3p-1143_10488	TGCTGTTCGATCTCTTCCTTTC	22	QH_S00912	179813	179953	ttagtttatcatttaggaAGGGAAGAGATCGAAGAGGAAGagtttgatcattgtacttgattctgttatcgaaatggaaaacaaggaaatgattgccacctctTGCTGTTCGATCTCTTCCTTTCttacatgataaaccac	135	36.9	-65.3	1.3
PC-5p-56_195300	CCAAAACATAGTATTGCCATC	21	QH_S00611	131932	132074	aagtgatatgtttttggatattagcaaaagcaCCAAAACATAGTATTGCCATCcattatacaaatccgctaaatgcgggatttatataaaggaTGGCAACACTGTGCTTTGATGcatttgctaatatccaaagcatttcaacg	137	35	-71.1	1.4
PC-3p-2407_4746	TGGCAACACTGTGCTTTGATG	21	QH_S00611	131932	132074	aagtgatatgtttttggatattagcaaaagcaCCAAAACATAGTATTGCCATCcattatacaaatccgctaaatgcgggatttatataaaggaTGGCAACACTGTGCTTTGATGcatttgctaatatccaaagcatttcaacg	137	35	-71.1	1.4
PC-3p-1301_9193	TTGATGTGTGGCATGAGATGG	21	QH_S02015	32577	32719	ctcctatgccaaacatTTCCATCTCATGCCACACATCaacttttgttccagagtcaaactaatgttaatttttaatagttgatagttaactagatgattaaaagTTGATGTGTGGCATGAGTTGGaaatatttggtttagtta	137	32.2	-62.5	1.4
PC-5p-72_154931	TCAAAACACATTATTGCCATC	21	QH_S17311	1332	1480	cttcattgaaatgtctttggatagtagcaaaagcaTCAAAACACATTGTTGCCATCcattatacaaatccgctaaatgcggcatttatataaaggaTGGCAACATTGTGCTTTGATGcatttgctaatatgcaaagcatttcattgttt	143	34.2	-76.7	1.5
PC-5p-3480_3358	ACTGCTCGACTGCTCGACTCCACC	24	QH_S02237	70105	70250	cgACTGCTCGACTGCTCGACTCCACCcaaaatttgacacgtgtcattccttttgtacacgtgtcattccttttgtactttttcttataaaaagtacaaaaggaatgacacgtgtcaaaatttgggtggagtcgagcagtcgagcag	143	43.2	-103.5	1.6
PC-5p-3480_3358	ACTGCTCGACTGCTCGACTCCACC	24	QH_S07199	50376	50535	aatttggtcatgctcaACTGCTCGACTGCTCGACTCCACCcaaaatttgacacgtgtcattccttttgtacacgtgtcattccttttgtactttttcttataaaaagtacaaaaggaatgacacgtgtcaaaatttgggtggagtcgagcagtcgagcag	143	41.9	-103.5	1.5
PC-5p-67_163434	CCAAAACACAATGTAGCCATC	21	QH_S17311	963	1113	caaaagtgaaatgtctttggatagtagcaaatgcaCCAAAACACAATGTAGCCATCcattatacaaatccgctaaaatgctgcatttatataaaggaTGGCAACATTGTGCTTTGATGcatttgcttatatccaaagcatttcaacttgtg	145	35.1	-71.9	1.4
PC-3p-1338_8892	TTAGTTATCACATTATCTGGC	21	QH_S00519	228352	228505	aaatgttattagcagcatgcTGGATAATGTGGTAACTAATAtctcccaacatttgattgtggtaactatggggaaatttttatcattcagtctccgtaacttgagattctggaaaTTAGTTATCACATTATCTGGCttgcgcctattgacaata	148	35.1	-53.6	1
PC-5p-1032_11587	TCGCAGGCAAGATGACACCGA	21	QH_S03131	19555	19708	ccaagagggtaaatttggaTCGCAGGCAAGATGACACCGActgctatccggtatatgaacgacaaaacctatcaatgaacttttggttgattgttggctagcacgttttgtagtaGGTGTCATCTTGTTTCCGATCcgaattctaccctctaac	148	43.5	-68.1	1
PC-3p-170_72447	TTCCGAGAACGTCTGTCACAAC	22	QH_S08029	21935	22088	ggaaagatgggagacaagggattgggagataagtttgagggagttgtTGTAACAGATGTTTTGGAACAaattaatttatgttgatgttttgTTCCGAGAACGTCTGTCACAACtttttccttggtctatcgcccactcccttcttattcttatg	148	39.6	-66.8	1.1
PC-3p-602_20189	ACGAGAACCACCTTATCTGCAAGA	24	QH_S00992	77481	77632	gcagttcttgcagataaaagtggttctcgtaagaaagttacactatatatatatatatatatatatatatatatatatatatatatatatatatatatatatatatagggtccctttcttACGAGAACCACCTTATCTGCAAGAactgcgga	149	26.3	-95.8	2.4
PC-3p-419_30189	GATGGACAAAAATGGATGAAG	21	QH_S02300	35379	35536	tcgagtcttcaatgacctccatccatttttctccttcaaTCATCAAATCCTTGTGTTCTCtagtacatgccattttaaaataaaatgatgtttacaagaaaatccaaggatttggtgattGATGGACAAAAATGGATGAAGgctattgcatactctgg	153	35.4	-68.8	1.2
PC-5p-3789_3113	TCATCAAATCCTTGTGTTCTC	21	QH_S02300	35379	35536	tcgagtcttcaatgacctccatccatttttctccttcaaTCATCAAATCCTTGTGTTCTCtagtacatgccattttaaaataaaatgatgtttacaagaaaatccaaggatttggtgattGATGGACAAAAATGGATGAAGgctattgcatactctgg	153	35.4	-68.8	1.2
PC-3p-170_72447	TTCCGAGAACGTCTGTCACAAC	22	QH_S05783	58461	58621	tgggagacaagggattgggagataagtttgagggagttgtTGTAACAGATGTTTTGGAACAaattaacatcattattcataattaattttatgttagatgtttgTTCCGAGAACGTCTGTCACAACtttttccttgatctatcacccactcccttcttatt	155	35.4	-67.5	1.2
PC-3p-907_13176	CGTGAGAGTGGCGTCATTTAA	21	QH_S01686	44585	44750	gaagtcttgatctcttattAGAATACGCCACTTTCACGTGgacatagcttctcaagatatgccttgatgctgcgaagggactaagcttgcattaaagcatatcttgagacgttgtgtccaCATGAGAGTGGCGTCATTTAAtaggcggtcaagacttcctcgtgac	158	44.6	-98.9	1.3
PC-3p-1977_5769	AATCTAGTGGGGCACCGTCAA	21	QH_S13961	12470	12631	atagtaatcacgtgttcTTGACGGTGTCTCACTAGATTacccttttgctgactctccttcgatagttgtcaagatctagattgtaattggcaactatcgaaggagaggctgcaaagaggtAATCTAGTGGGGCACCGTCAAagacacgtgatttactatagc	159	43.2	-108.4	1.5
PC-5p-152_79274	TTTATCCCTTTCATGACTAGT	21	QH_S07520	26961	27122	tgaactaattcaggtttcatcTTTATCCCTTTCATGACTAGTagttgagacttaatattgatgaaattctctatgtaccacaacaagtacatagccaatttcaTCAATATTAAGTCTCAACTACtagtcatgaaagagataaagaagaaacccgaattagtt	160	31.5	-101.6	2
PC-5p-152_79274	TTTATCCCTTTCATGACTAGT	21	QH_S07520	27059	27223	tggtgaactaattcgggtttcttcTTTATCTCTTTCATGACTAGTagttgagacttaatattgatgaaattggctatgtacttgttgtggtacatagagaatttcatcaatattaagtctcaactacTAGTCATGAAAGGGATAAAGAtgaaacctgaattagtt	160	32.1	-113.3	2.1
PC-3p-2945_3955	GCAAGTCATCTGCGGCTCCCA	21	QH_S00637	79731	79899	taaggCGAAGTAAAGGACTTTTTGTGgcagccaaggatgacttgccatgtccaatttatagggatttaggccgggaattgaatacgtgcacatatatgaagttcttaggatggtgtgaagGCAAGTCATCTGCGGCTCCCAtgaaaggttcttcactttcaccttacac	166	44.4	-68.6	0.9
PC-3p-889_13404	TGGCAGTCAACCTGGCTATC	20	QH_S02570	19821	20000	aagggtaggttcttacatgaagagaaagagctttttgtttagtagccaaggatgacttgccagctccattacgagtgatctttatatatctctcggtttttggatcgtttggttggtttcTGGCAGTCAACCTGGCTATCttgacaagctcttctctttcatgctagagcttctcttctt	177	41.7	-76.7	1
PC-3p-889_13404	TGGCAGTCAACCTGGCTATC	20	QH_S20769	4781	4960	aagggtaggttcttacatgaagagaaagagctttttgtttagtagccaaggatgacttgccagctccattacgagtgatctttatatatctctcggtttttggatcgtttggttggtttcTGGCAGTCAACCTGGCTATCttgacaagctcttctctttcatgctagagcttctcttctt	177	41.7	-76.7	1
PC-5p-684_17901	TTAAAAGAAAGATGCCACCTC	21	QH_S01061	185048	185231	caagtcgaaatggacatgtcttcctttccatgtatgctacaatTTAAAAGAAAGATGCCACCTCttaaacatatttagacatgtttaagaggtagcatctttcttttaaattgtaaatatgtttaagaggtagcatctttctttTAAATTGTAGCATACGTGGAAaggaagacatgtccatttc	178	32.6	-119.2	2
PC-3p-1962_5807	TTTTTCGCCTTTCATCCATTT	21	QH_S00094	70951	71140	aaatgtaataaaacggacgaatacgtatgaaaacagacaaaaacgtatgaaagcgtaaaaacgttttgtctatacgtttcttcttttaattctattgttttttttgctaaattaaaacgtTTTTTCGCCTTTCATACATTTcttcgctctgttttaatactgttttcgttccgttttcataacgtttggt	187	29.5	-51.087	0.9
PC-5p-1284_9299	TTGCATTGAAGGCGGACTTAC	21	QH_S01393	131904	132127	gtactttggtgaaaggtatccgcatttatttataattgcatttaacgctgtaaagaatttggttataattatgcacatgatctTTGCATTGAAGGCGGACTTACtgttgcatgagttactgaagcatgtatctctcatgcaacagtAAGTCCGCCTTCAATGCAAAGAtcatgtgcataattataaccaaattctgattttacagcgttaaatgcaattataaa	196	33.9	-147.2	1.9
PC-3p-2347_4865	CGCGGAGTCTAGCGACACTCTC	22	QH_S00486	148343	148542	acactggtaggctgtgaaccccgccaggagggtggctatcaccaaccctattatcttgagagtgtctctatctccgcgggctcgtaaacgttgacagagatttgttaatgtttacgagccCGCGGAGTCTAGCGACACTCTCaacataatagcctcggtgatagccgccctcctggcggggttcacacctatcactgcac	196	54	-157.8	1.5
PC-3p-2347_4865	CGCGGAGTCTAGCGACACTCTC	22	QH_S00486	149426	149625	acactggtaggctatgaaccccgccaggagggtggctatcaccaaccctattatcttgagagtgtctctatctccgcgggctcgtaaacgttgacagagatttgttaatgtttacgagccCGCGGAGTCTAGCGACACTCTCaacataatagcctcggtgatagccgccctcctggcggggttcacacctatcactgcac	196	53.5	-152.1	1.4
PC-5p-1284_9299	TTGCATTGAAGGCGGACTTAC	21	QH_S01393	131814	132066	ttgaagatgtgaatggcctcgaaaggtactttggtgaaaggtatccgcatttatttataattgcatttaacgctgtaaaatcagaatttggttataattatgcacatgatctTTGCATTGAAGGCGGACTTACtgttgcatgagagatacatgcttcagtaactcatgcaacagtaagtccgccttcaatgcaaagaTCATGTGCATAATTATAACCAaattctttacagcgttaaatgcaattataaataaa	200	34.4	-155.3	1.8
PC-3p-353_36016	TTTTAGTTTCTCCATGTCCACA	22	QH_S00808	181998	182208	tctgcttgtgaaacaATAGGTTCAACCGCTGTTATAttcaccgataaaacaattacattgtggatattgagaactaaaacgaaattgcacaatctcaagatgaagaatagtgcaagttcgTTTTAGTTTCTCCATGTCCACAacgtaactgttttatcggtgtatataacagtgactgaactcattgtttcacacgcagatctacaacttg	200	36	-111.7	1.5
PC-5p-4544_2625	GACACCGCGTCTCAAGATATG	21	QH_S04366	112435	112641	cctcatttacgagtatgcatcacgtggaagtcttgaccgcctattaaatgatgccactctcatgtgGACACAGCGTCTCAAGATATGctttaatgcaagcttagtcccttcgcaacatcaaggcatatcttgagaagctatgtccacgtgaaaggagcgtcttctaatacgagatcaagacttccacgagatgcaaactggtacatg	204	44.9	-104.4	1.1
