# Supplementary material for: Profiling of phytohormone‐specific microRNAs and characterization of the miR160‐ARF1 module involved in glandular trichome development and artemisinin biosynthesis in Artemisia annua
Source: Plant Biotechnol J. 2022 Dec 20;21(3):591–605. doi: 10.1111/pbi.13974 (PMC9946145; doi:10.1111/pbi.13974)
Supplement: Supplementary file 4 — Table S3 miRNA targets. [file PBI-21-591-s002.xlsx]

## Sheet: S3-1
Table S3-1 Known miRNA Targets identified from degradome
miRNA	miRNA family	SmallRNA_seq	gene_name	Description	Gene	AlignmentScore	AlignmentRange
cca-miR164	miR164	TGGAGAAGCAGGGTACGTGCA	AA466340	No apical meristem (NAM) protein [Cynara cardunculus var. scolymus]	NAC021	3	647-667
cca-miR164		TGGAGAAGCAGGGTACGTGCA	AA074910	No apical meristem (NAM) protein [Cynara cardunculus var. scolymus]	NAC098	2.5	701-721
cca-miR164		TGGAGAAGCAGGGTACGTGCA	AA263810	No apical meristem (NAM) protein [Cynara cardunculus var. scolymus]	NAC098	2.5	709-729
cca-miR164		TGGAGAAGCAGGGTACGTGCA	AA263810	No apical meristem (NAM) protein [Cynara cardunculus var. scolymus]	NAC098	2.5	327-347
cca-miR164		TGGAGAAGCAGGGTACGTGCA	AA263810	No apical meristem (NAM) protein [Cynara cardunculus var. scolymus]	NAC098	2.5	580-600
cca-miR164		TGGAGAAGCAGGGTACGTGCA	AA255460	No apical meristem (NAM) protein [Cynara cardunculus var. scolymus]	NAC100	4	844-864
cca-miR164		TGGAGAAGCAGGGTACGTGCA	AA294050	No apical meristem (NAM) protein [Cynara cardunculus var. scolymus]	NAC100	2	865-885
cca-miR164		TGGAGAAGCAGGGTACGTGCA	AA491010	No apical meristem (NAM) protein [Cynara cardunculus var. scolymus]	NAC100	2.5	848-868
cca-miR164		TGGAGAAGCAGGGTACGTGCA	AA533940	No apical meristem (NAM) protein [Cynara cardunculus var. scolymus]	NAC100	2	740-760
cca-miR164		TGGAGAAGCAGGGTACGTGCA	AA609230	No apical meristem (NAM) protein [Cynara cardunculus var. scolymus]	NAC100	4	723-743
aly-miR164a-3p_2ss6AG10CT		CACGTGCTCTCCTTCTCCAAC	AA422660	Zein-binding domain-containing protein [Cynara cardunculus var. scolymus]	MYOB7	4	1200-1220
cca-miR172	miR172	AGAATCTTGATGATGCTGCAT	AA032050	AP2/ERF domain-containing protein [Cynara cardunculus var. scolymus]	AP2	3	765-785
cca-miR172		AGAATCTTGATGATGCTGCAT	AA032050	AP2/ERF domain-containing protein [Cynara cardunculus var. scolymus]	AP2	3	684-704
cca-miR172		AGAATCTTGATGATGCTGCAT	AA071750	AP2/ERF domain-containing protein [Cynara cardunculus var. scolymus]	AP2	2	1306-1326
cca-miR172		AGAATCTTGATGATGCTGCAT	AA149280	AP2/ERF domain-containing protein [Cynara cardunculus var. scolymus]	AP2	2	1487-1507
cca-miR172		AGAATCTTGATGATGCTGCAT	AA149280	AP2/ERF domain-containing protein [Cynara cardunculus var. scolymus]	AP2	2	1548-1568
cca-miR172		AGAATCTTGATGATGCTGCAT	AA149280	AP2/ERF domain-containing protein [Cynara cardunculus var. scolymus]	AP2	2	1416-1436
cca-miR172		AGAATCTTGATGATGCTGCAT	AA149280	AP2/ERF domain-containing protein [Cynara cardunculus var. scolymus]	AP2	2	1426-1446
cca-miR172		AGAATCTTGATGATGCTGCAT	AA149280	AP2/ERF domain-containing protein [Cynara cardunculus var. scolymus]	AP2	2	1349-1369
cca-miR172		AGAATCTTGATGATGCTGCAT	AA088320	Myc-type, basic helix-loop-helix (bHLH) domain-containing protein [Cynara cardunculus var. scolymus]	BHLH130	4	1104-1124
cca-miR172		AGAATCTTGATGATGCTGCAT	AA620890	Myc-type, basic helix-loop-helix (bHLH) domain-containing protein [Cynara cardunculus var. scolymus]	BHLH130	4	937-957
cca-miR172		AGAATCTTGATGATGCTGCAT	AA620890	Myc-type, basic helix-loop-helix (bHLH) domain-containing protein [Cynara cardunculus var. scolymus]	BHLH130	4	862-882
cca-miR172		AGAATCTTGATGATGCTGCAT	AA620890	Myc-type, basic helix-loop-helix (bHLH) domain-containing protein [Cynara cardunculus var. scolymus]	BHLH130	4	937-957
cca-miR172		AGAATCTTGATGATGCTGCAT	AA578530	galactokinase 1 [Camellia sinensis]	GAL1	4	494-513
cca-miR172		AGAATCTTGATGATGCTGCAT	AA463490	hypothetical protein MANES_15G001800 [Manihot esculenta]	GAL1	3.5	1614-1633
cca-miR172		AGAATCTTGATGATGCTGCAT	AA463490	hypothetical protein MANES_15G001800 [Manihot esculenta]	GAL1	3.5	1279-1298
cca-miR172		AGAATCTTGATGATGCTGCAT	AA326160	hypothetical protein Ccrd_009573 [Cynara cardunculus var. scolymus]	RAP2-7	4	1292-1312
cca-miR172		AGAATCTTGATGATGCTGCAT	AA326160	hypothetical protein Ccrd_009573 [Cynara cardunculus var. scolymus]	RAP2-7	4	1341-1361
cca-miR172		AGAATCTTGATGATGCTGCAT	AA358020	AP2/ERF domain-containing protein [Cynara cardunculus var. scolymus]	SMZ	4	1265-1285
cca-miR172		AGAATCTTGATGATGCTGCAT	AA358020	AP2/ERF domain-containing protein [Cynara cardunculus var. scolymus]	SMZ	4	1345-1365
cca-miR394	miR394	TTGGCATTCTGTCCACCTCC	AA141300	Cullin homology [Cynara cardunculus var. scolymus]	CUL3A	4	2157-2176
cca-miR394		TTGGCATTCTGTCCACCTCC	AA241050	F-box associated interaction domain-containing protein [Cynara cardunculus var. scolymus]	FBX6	1	1136-1155
cca-miR394		TTGGCATTCTGTCCACCTCC	AA241050	F-box associated interaction domain-containing protein [Cynara cardunculus var. scolymus]	FBX6	1	1000-1019
cca-miR394		TTGGCATTCTGTCCACCTCC	AA241050	F-box associated interaction domain-containing protein [Cynara cardunculus var. scolymus]	FBX6	1	1134-1153
cca-miR394		TTGGCATTCTGTCCACCTCC	AA414570	F-box associated interaction domain-containing protein [Cynara cardunculus var. scolymus]	FBX6	1	1236-1255
ptc-miR1446a_R+1	miR1446	TTCTGAACTCTCTCCCTCAAC	AA102980	hypothetical protein Ccrd_009832 [Cynara cardunculus var. scolymus]	TET8	3.5	499-519
ptc-miR1446a_R+1		TTCTGAACTCTCTCCCTCAAC	AA102980	hypothetical protein Ccrd_009832 [Cynara cardunculus var. scolymus]	TET8	3.5	213-233
ptc-miR1446a_R+1		TTCTGAACTCTCTCCCTCAAC	AA102980	hypothetical protein Ccrd_009832 [Cynara cardunculus var. scolymus]	TET8	3.5	499-519
ppe-miR1511-3p_L+1R-4	miR1511	AACCTGGCTCTGATACCA	AA503590	hypothetical protein Ccrd_012591 [Cynara cardunculus var. scolymus]	At2g23790	4	130-146
ppe-miR1511-3p_L+1R-4		AACCTGGCTCTGATACCA	AA229180	PREDICTED: hsp70 nucleotide exchange factor FES1 isoform X1 [Vitis vinifera]	FES1	4	1040-1056
ppe-miR1511-3p_L+1R-4		AACCTGGCTCTGATACCA	AA159640	ARID/BRIGHT DNA-binding domain-containing protein [Cynara cardunculus var. scolymus]	HMGB10	4	462-478
ppe-miR1511-3p_L+1R-4		AACCTGGCTCTGATACCA	AA209740	hypothetical protein Ccrd_003016 [Cynara cardunculus var. scolymus]	VAL2	4	1691-1707
ppe-miR1511-3p_L+1R-4		AACCTGGCTCTGATACCA	AA209740	hypothetical protein Ccrd_003016 [Cynara cardunculus var. scolymus]	VAL2	4	1795-1811
ppe-miR1511-3p_L+1R-4		AACCTGGCTCTGATACCA	AA209740	hypothetical protein Ccrd_003016 [Cynara cardunculus var. scolymus]	VAL2	4	1772-1788
ppe-miR1511-3p_L+1R-4		AACCTGGCTCTGATACCA	AA209740	hypothetical protein Ccrd_003016 [Cynara cardunculus var. scolymus]	VAL2	4	1762-1778
cca-miR156a	miR156	TGACAGAAGAGAGTGAGCAC	AA430130	lateral organ boundaries domain-containing protein [Cynara cardunculus var. scolymus]	LBD38	3.5	247-266
cca-miR156a		TGACAGAAGAGAGTGAGCAC	AA121800	SBP-like protein, partial [Chrysanthemum x morifolium]	SBP1	2	490-509
cca-miR156a		TGACAGAAGAGAGTGAGCAC	AA244730	SBP-like protein, partial [Chrysanthemum x morifolium]	SBP1	2	646-665
cca-miR156a		TGACAGAAGAGAGTGAGCAC	AA051900	PREDICTED: squamosa promoter-binding-like protein 13A isoform X2 [Daucus carota subsp. sativus]	SPL13A	2	465-484
cca-miR156a		TGACAGAAGAGAGTGAGCAC	AA298750	SBP-like protein, partial [Chrysanthemum x morifolium]	SPL13A	2	1058-1077
cca-miR156a		TGACAGAAGAGAGTGAGCAC	AA298750	SBP-like protein, partial [Chrysanthemum x morifolium]	SPL13A	2	1069-1088
cca-miR156a		TGACAGAAGAGAGTGAGCAC	AA298750	SBP-like protein, partial [Chrysanthemum x morifolium]	SPL13A	2	1213-1232
cca-miR156a		TGACAGAAGAGAGTGAGCAC	AA298750	SBP-like protein, partial [Chrysanthemum x morifolium]	SPL13A	2	1082-1101
cca-miR156a		TGACAGAAGAGAGTGAGCAC	AA298750	SBP-like protein, partial [Chrysanthemum x morifolium]	SPL13A	2	970-989
cca-miR156a		TGACAGAAGAGAGTGAGCAC	AA298750	SBP-like protein, partial [Chrysanthemum x morifolium]	SPL13A	2	993-1012
cca-miR156a		TGACAGAAGAGAGTGAGCAC	AA298750	SBP-like protein, partial [Chrysanthemum x morifolium]	SPL13A	2	1062-1081
cca-miR156a		TGACAGAAGAGAGTGAGCAC	AA298750	SBP-like protein, partial [Chrysanthemum x morifolium]	SPL13A	2	986-1005
cca-miR156a		TGACAGAAGAGAGTGAGCAC	AA298750	SBP-like protein, partial [Chrysanthemum x morifolium]	SPL13A	2	921-940
cca-miR156a		TGACAGAAGAGAGTGAGCAC	AA298750	SBP-like protein, partial [Chrysanthemum x morifolium]	SPL13A	2	1114-1133
cca-miR156a		TGACAGAAGAGAGTGAGCAC	AA298750	SBP-like protein, partial [Chrysanthemum x morifolium]	SPL13A	2	761-780
cca-miR156a		TGACAGAAGAGAGTGAGCAC	AA298750	SBP-like protein, partial [Chrysanthemum x morifolium]	SPL13A	2	941-960
cca-miR156a		TGACAGAAGAGAGTGAGCAC	AA298750	SBP-like protein, partial [Chrysanthemum x morifolium]	SPL13A	2	997-1016
cca-miR156a		TGACAGAAGAGAGTGAGCAC	AA298750	SBP-like protein, partial [Chrysanthemum x morifolium]	SPL13A	2	1013-1032
cca-miR156a		TGACAGAAGAGAGTGAGCAC	AA298750	SBP-like protein, partial [Chrysanthemum x morifolium]	SPL13A	2	1081-1100
cca-miR156a		TGACAGAAGAGAGTGAGCAC	AA549960	SBP-like protein, partial [Chrysanthemum x morifolium]	SPL13A	1	578-597
cca-miR156a		TGACAGAAGAGAGTGAGCAC	AA216940	SBP-like protein, partial [Chrysanthemum x morifolium]	SPL5	2	679-698
cca-miR156a		TGACAGAAGAGAGTGAGCAC	AA154110	SBP-like protein, partial [Chrysanthemum x morifolium]	SPL6	1.5	917-936
cca-miR156a		TGACAGAAGAGAGTGAGCAC	AA154110	SBP-like protein, partial [Chrysanthemum x morifolium]	SPL6	1.5	1122-1141
cca-miR156a_1ss3AN		TGNCAGAAGAGAGTGAGCAC	AA430130	lateral organ boundaries domain-containing protein [Cynara cardunculus var. scolymus]	LBD38	3.5	247-266
cca-miR156a_1ss3AN		TGNCAGAAGAGAGTGAGCAC	AA178080	PREDICTED: DEAD-box ATP-dependent RNA helicase 38 [Solanum tuberosum]	Os03g0158200	4	418-436
cca-miR156a_1ss3AN		TGNCAGAAGAGAGTGAGCAC	AA154420	AAA+ ATPase domain-containing protein [Cynara cardunculus var. scolymus]	SAT5	4	4268-4286
cca-miR156a_1ss3AN		TGNCAGAAGAGAGTGAGCAC	AA154420	AAA+ ATPase domain-containing protein [Cynara cardunculus var. scolymus]	SAT5	4	4242-4260
cca-miR156a_1ss3AN		TGNCAGAAGAGAGTGAGCAC	AA298750	SBP-like protein, partial [Chrysanthemum x morifolium]	SPL13A	2	1062-1081
cca-miR156a_1ss3AN		TGNCAGAAGAGAGTGAGCAC	AA298750	SBP-like protein, partial [Chrysanthemum x morifolium]	SPL13A	2	997-1016
cca-miR156a_1ss3AN		TGNCAGAAGAGAGTGAGCAC	AA298750	SBP-like protein, partial [Chrysanthemum x morifolium]	SPL13A	2	1114-1133
cca-miR156a_1ss3AN		TGNCAGAAGAGAGTGAGCAC	AA298750	SBP-like protein, partial [Chrysanthemum x morifolium]	SPL13A	2	1069-1088
cca-miR156a_1ss3AN		TGNCAGAAGAGAGTGAGCAC	AA298750	SBP-like protein, partial [Chrysanthemum x morifolium]	SPL13A	2	1013-1032
cca-miR156a_1ss3AN		TGNCAGAAGAGAGTGAGCAC	AA298750	SBP-like protein, partial [Chrysanthemum x morifolium]	SPL13A	2	941-960
cca-miR156a_1ss3AN		TGNCAGAAGAGAGTGAGCAC	AA298750	SBP-like protein, partial [Chrysanthemum x morifolium]	SPL13A	2	1213-1232
cca-miR156a_1ss3AN		TGNCAGAAGAGAGTGAGCAC	AA298750	SBP-like protein, partial [Chrysanthemum x morifolium]	SPL13A	2	1081-1100
cca-miR156a_1ss3AN		TGNCAGAAGAGAGTGAGCAC	AA298750	SBP-like protein, partial [Chrysanthemum x morifolium]	SPL13A	2	986-1005
cca-miR156a_1ss3AN		TGNCAGAAGAGAGTGAGCAC	AA298750	SBP-like protein, partial [Chrysanthemum x morifolium]	SPL13A	2	761-780
cca-miR156a_1ss3AN		TGNCAGAAGAGAGTGAGCAC	AA549960	SBP-like protein, partial [Chrysanthemum x morifolium]	SPL13A	1	578-597
cca-miR156a_1ss3AN		TGNCAGAAGAGAGTGAGCAC	AA072180	PREDICTED: short-chain dehydrogenase TIC 32, chloroplastic-like [Solanum pennellii]	TIC32	4	439-458
cca-miR156a_1ss3AN		TGNCAGAAGAGAGTGAGCAC	AA299440	PREDICTED: short-chain dehydrogenase TIC 32, chloroplastic-like [Solanum pennellii]	TIC32	4	420-439
cca-miR156a_1ss3AN		TGNCAGAAGAGAGTGAGCAC	AA338980	PREDICTED: tubulin gamma-1 chain [Daucus carota subsp. sativus]	TUBG1	4	973-991
htu-miR156a_L+1_1		ATGACAGAAGAGAGTGAGCAC	AA298750	SBP-like protein, partial [Chrysanthemum x morifolium]	SPL13A	3	1058-1078
htu-miR156a_L+1_1		ATGACAGAAGAGAGTGAGCAC	AA298750	SBP-like protein, partial [Chrysanthemum x morifolium]	SPL13A	3	1082-1102
htu-miR156a_L+1_1		ATGACAGAAGAGAGTGAGCAC	AA298750	SBP-like protein, partial [Chrysanthemum x morifolium]	SPL13A	3	1069-1089
htu-miR156a_L+1_1		ATGACAGAAGAGAGTGAGCAC	AA298750	SBP-like protein, partial [Chrysanthemum x morifolium]	SPL13A	3	1114-1134
htu-miR156a_L+1_1		ATGACAGAAGAGAGTGAGCAC	AA298750	SBP-like protein, partial [Chrysanthemum x morifolium]	SPL13A	3	921-941
htu-miR156a_L+1_1		ATGACAGAAGAGAGTGAGCAC	AA298750	SBP-like protein, partial [Chrysanthemum x morifolium]	SPL13A	3	993-1013
htu-miR156a_L+1_1		ATGACAGAAGAGAGTGAGCAC	AA298750	SBP-like protein, partial [Chrysanthemum x morifolium]	SPL13A	3	761-781
htu-miR156a_L+1_1		ATGACAGAAGAGAGTGAGCAC	AA298750	SBP-like protein, partial [Chrysanthemum x morifolium]	SPL13A	3	1213-1233
htu-miR156a_L+1_1		ATGACAGAAGAGAGTGAGCAC	AA298750	SBP-like protein, partial [Chrysanthemum x morifolium]	SPL13A	3	941-961
htu-miR156a_L+1_1		ATGACAGAAGAGAGTGAGCAC	AA298750	SBP-like protein, partial [Chrysanthemum x morifolium]	SPL13A	3	1062-1082
htu-miR156a_L+1_1		ATGACAGAAGAGAGTGAGCAC	AA298750	SBP-like protein, partial [Chrysanthemum x morifolium]	SPL13A	3	986-1006
htu-miR156a_L+1_1		ATGACAGAAGAGAGTGAGCAC	AA298750	SBP-like protein, partial [Chrysanthemum x morifolium]	SPL13A	3	1081-1101
htu-miR156a_L+1_1		ATGACAGAAGAGAGTGAGCAC	AA298750	SBP-like protein, partial [Chrysanthemum x morifolium]	SPL13A	3	1013-1033
htu-miR156a_L+1_1		ATGACAGAAGAGAGTGAGCAC	AA298750	SBP-like protein, partial [Chrysanthemum x morifolium]	SPL13A	3	970-990
htu-miR156a_L+1_1		ATGACAGAAGAGAGTGAGCAC	AA298750	SBP-like protein, partial [Chrysanthemum x morifolium]	SPL13A	3	997-1017
htu-miR156a_L+1_1		ATGACAGAAGAGAGTGAGCAC	AA549960	SBP-like protein, partial [Chrysanthemum x morifolium]	SPL13A	1	578-598
htu-miR156a_L+1_1		ATGACAGAAGAGAGTGAGCAC	AA154110	SBP-like protein, partial [Chrysanthemum x morifolium]	SPL6	1.5	1122-1142
htu-miR156a_L+1_1		ATGACAGAAGAGAGTGAGCAC	AA154110	SBP-like protein, partial [Chrysanthemum x morifolium]	SPL6	1.5	917-937
htu-miR156a_L+1_2		CTGACAGAAGAGAGTGAGCAC	AA298750	SBP-like protein, partial [Chrysanthemum x morifolium]	SPL13A	3	1058-1078
htu-miR156a_L+1_2		CTGACAGAAGAGAGTGAGCAC	AA298750	SBP-like protein, partial [Chrysanthemum x morifolium]	SPL13A	3	1082-1102
htu-miR156a_L+1_2		CTGACAGAAGAGAGTGAGCAC	AA298750	SBP-like protein, partial [Chrysanthemum x morifolium]	SPL13A	3	1069-1089
htu-miR156a_L+1_2		CTGACAGAAGAGAGTGAGCAC	AA298750	SBP-like protein, partial [Chrysanthemum x morifolium]	SPL13A	3	1114-1134
htu-miR156a_L+1_2		CTGACAGAAGAGAGTGAGCAC	AA298750	SBP-like protein, partial [Chrysanthemum x morifolium]	SPL13A	3	921-941
htu-miR156a_L+1_2		CTGACAGAAGAGAGTGAGCAC	AA298750	SBP-like protein, partial [Chrysanthemum x morifolium]	SPL13A	3	993-1013
htu-miR156a_L+1_2		CTGACAGAAGAGAGTGAGCAC	AA298750	SBP-like protein, partial [Chrysanthemum x morifolium]	SPL13A	3	761-781
htu-miR156a_L+1_2		CTGACAGAAGAGAGTGAGCAC	AA298750	SBP-like protein, partial [Chrysanthemum x morifolium]	SPL13A	3	1213-1233
htu-miR156a_L+1_2		CTGACAGAAGAGAGTGAGCAC	AA298750	SBP-like protein, partial [Chrysanthemum x morifolium]	SPL13A	3	941-961
htu-miR156a_L+1_2		CTGACAGAAGAGAGTGAGCAC	AA298750	SBP-like protein, partial [Chrysanthemum x morifolium]	SPL13A	3	1062-1082
htu-miR156a_L+1_2		CTGACAGAAGAGAGTGAGCAC	AA298750	SBP-like protein, partial [Chrysanthemum x morifolium]	SPL13A	3	986-1006
htu-miR156a_L+1_2		CTGACAGAAGAGAGTGAGCAC	AA298750	SBP-like protein, partial [Chrysanthemum x morifolium]	SPL13A	3	1081-1101
htu-miR156a_L+1_2		CTGACAGAAGAGAGTGAGCAC	AA298750	SBP-like protein, partial [Chrysanthemum x morifolium]	SPL13A	3	1013-1033
htu-miR156a_L+1_2		CTGACAGAAGAGAGTGAGCAC	AA298750	SBP-like protein, partial [Chrysanthemum x morifolium]	SPL13A	3	970-990
htu-miR156a_L+1_2		CTGACAGAAGAGAGTGAGCAC	AA298750	SBP-like protein, partial [Chrysanthemum x morifolium]	SPL13A	3	997-1017
htu-miR156a_L+1_2		CTGACAGAAGAGAGTGAGCAC	AA549960	SBP-like protein, partial [Chrysanthemum x morifolium]	SPL13A	2	578-598
htu-miR156a_L+1_2		CTGACAGAAGAGAGTGAGCAC	AA154110	SBP-like protein, partial [Chrysanthemum x morifolium]	SPL6	2.5	917-937
htu-miR156a_L+1_2		CTGACAGAAGAGAGTGAGCAC	AA154110	SBP-like protein, partial [Chrysanthemum x morifolium]	SPL6	2.5	1122-1142
htu-miR156a_L+1_3		TTGACAGAAGAGAGTGAGCAC	AA298750	SBP-like protein, partial [Chrysanthemum x morifolium]	SPL13A	2	1058-1078
htu-miR156a_L+1_3		TTGACAGAAGAGAGTGAGCAC	AA298750	SBP-like protein, partial [Chrysanthemum x morifolium]	SPL13A	2	1082-1102
htu-miR156a_L+1_3		TTGACAGAAGAGAGTGAGCAC	AA298750	SBP-like protein, partial [Chrysanthemum x morifolium]	SPL13A	2	1069-1089
htu-miR156a_L+1_3		TTGACAGAAGAGAGTGAGCAC	AA298750	SBP-like protein, partial [Chrysanthemum x morifolium]	SPL13A	2	1114-1134
htu-miR156a_L+1_3		TTGACAGAAGAGAGTGAGCAC	AA298750	SBP-like protein, partial [Chrysanthemum x morifolium]	SPL13A	2	921-941
htu-miR156a_L+1_3		TTGACAGAAGAGAGTGAGCAC	AA298750	SBP-like protein, partial [Chrysanthemum x morifolium]	SPL13A	2	993-1013
htu-miR156a_L+1_3		TTGACAGAAGAGAGTGAGCAC	AA298750	SBP-like protein, partial [Chrysanthemum x morifolium]	SPL13A	2	761-781
htu-miR156a_L+1_3		TTGACAGAAGAGAGTGAGCAC	AA298750	SBP-like protein, partial [Chrysanthemum x morifolium]	SPL13A	2	1213-1233
htu-miR156a_L+1_3		TTGACAGAAGAGAGTGAGCAC	AA298750	SBP-like protein, partial [Chrysanthemum x morifolium]	SPL13A	2	941-961
htu-miR156a_L+1_3		TTGACAGAAGAGAGTGAGCAC	AA298750	SBP-like protein, partial [Chrysanthemum x morifolium]	SPL13A	2	1062-1082
htu-miR156a_L+1_3		TTGACAGAAGAGAGTGAGCAC	AA298750	SBP-like protein, partial [Chrysanthemum x morifolium]	SPL13A	2	986-1006
htu-miR156a_L+1_3		TTGACAGAAGAGAGTGAGCAC	AA298750	SBP-like protein, partial [Chrysanthemum x morifolium]	SPL13A	2	1081-1101
htu-miR156a_L+1_3		TTGACAGAAGAGAGTGAGCAC	AA298750	SBP-like protein, partial [Chrysanthemum x morifolium]	SPL13A	2	1013-1033
htu-miR156a_L+1_3		TTGACAGAAGAGAGTGAGCAC	AA298750	SBP-like protein, partial [Chrysanthemum x morifolium]	SPL13A	2	970-990
htu-miR156a_L+1_3		TTGACAGAAGAGAGTGAGCAC	AA298750	SBP-like protein, partial [Chrysanthemum x morifolium]	SPL13A	2	997-1017
htu-miR156a_L+1_3		TTGACAGAAGAGAGTGAGCAC	AA549960	SBP-like protein, partial [Chrysanthemum x morifolium]	SPL13A	2	578-598
htu-miR156a_L+1_3		TTGACAGAAGAGAGTGAGCAC	AA154110	SBP-like protein, partial [Chrysanthemum x morifolium]	SPL6	2.5	1122-1142
htu-miR156a_L+1_3		TTGACAGAAGAGAGTGAGCAC	AA154110	SBP-like protein, partial [Chrysanthemum x morifolium]	SPL6	2.5	917-937
cca-miR156a_L-2R+1		ACAGAAGAGAGTGAGCACA	AA530420	PREDICTED: cytochrome P450 711A1 [Nicotiana tomentosiformis]	CYP711A1	4	1151-1169
cca-miR156a_L-2R+1		ACAGAAGAGAGTGAGCACA	AA530420	PREDICTED: cytochrome P450 711A1 [Nicotiana tomentosiformis]	CYP711A1	4	1151-1169
cca-miR156a_L-2R+1		ACAGAAGAGAGTGAGCACA	AA154110	SBP-like protein, partial [Chrysanthemum x morifolium]	SPL6	3	916-934
cca-miR156a_L-2R+1		ACAGAAGAGAGTGAGCACA	AA154110	SBP-like protein, partial [Chrysanthemum x morifolium]	SPL6	3	1121-1139
cca-miR156a_R+1		TGACAGAAGAGAGTGAGCACA	AA430130	lateral organ boundaries domain-containing protein [Cynara cardunculus var. scolymus]	LBD38	3.5	246-266
cca-miR156a_R+1		TGACAGAAGAGAGTGAGCACA	AA121800	SBP-like protein, partial [Chrysanthemum x morifolium]	SBP1	3	489-509
har-miR156a_R+1		TGACAGAAGAGAGTGAGCACT	AA121800	SBP-like protein, partial [Chrysanthemum x morifolium]	SBP1	2.5	489-509
nta-miR156a_R+1		TGACAGAAGAGAGTGAGCACC	AA121800	SBP-like protein, partial [Chrysanthemum x morifolium]	SBP1	2	489-509
cca-miR156a_R+1		TGACAGAAGAGAGTGAGCACA	AA244730	SBP-like protein, partial [Chrysanthemum x morifolium]	SBP1	3	645-665
har-miR156a_R+1		TGACAGAAGAGAGTGAGCACT	AA244730	SBP-like protein, partial [Chrysanthemum x morifolium]	SBP1	2.5	645-665
nta-miR156a_R+1		TGACAGAAGAGAGTGAGCACC	AA244730	SBP-like protein, partial [Chrysanthemum x morifolium]	SBP1	2	645-665
cca-miR156a_R+1		TGACAGAAGAGAGTGAGCACA	AA051900	PREDICTED: squamosa promoter-binding-like protein 13A isoform X2 [Daucus carota subsp. sativus]	SPL13A	2	464-484
har-miR156a_R+1		TGACAGAAGAGAGTGAGCACT	AA051900	PREDICTED: squamosa promoter-binding-like protein 13A isoform X2 [Daucus carota subsp. sativus]	SPL13A	3	464-484
nta-miR156a_R+1		TGACAGAAGAGAGTGAGCACC	AA051900	PREDICTED: squamosa promoter-binding-like protein 13A isoform X2 [Daucus carota subsp. sativus]	SPL13A	3	464-484
cca-miR156a_R+1		TGACAGAAGAGAGTGAGCACA	AA298750	SBP-like protein, partial [Chrysanthemum x morifolium]	SPL13A	3	1057-1077
cca-miR156a_R+1		TGACAGAAGAGAGTGAGCACA	AA298750	SBP-like protein, partial [Chrysanthemum x morifolium]	SPL13A	3	1068-1088
cca-miR156a_R+1		TGACAGAAGAGAGTGAGCACA	AA298750	SBP-like protein, partial [Chrysanthemum x morifolium]	SPL13A	3	1212-1232
cca-miR156a_R+1		TGACAGAAGAGAGTGAGCACA	AA298750	SBP-like protein, partial [Chrysanthemum x morifolium]	SPL13A	3	1081-1101
cca-miR156a_R+1		TGACAGAAGAGAGTGAGCACA	AA298750	SBP-like protein, partial [Chrysanthemum x morifolium]	SPL13A	3	969-989
cca-miR156a_R+1		TGACAGAAGAGAGTGAGCACA	AA298750	SBP-like protein, partial [Chrysanthemum x morifolium]	SPL13A	3	992-1012
cca-miR156a_R+1		TGACAGAAGAGAGTGAGCACA	AA298750	SBP-like protein, partial [Chrysanthemum x morifolium]	SPL13A	3	1061-1081
cca-miR156a_R+1		TGACAGAAGAGAGTGAGCACA	AA298750	SBP-like protein, partial [Chrysanthemum x morifolium]	SPL13A	3	985-1005
cca-miR156a_R+1		TGACAGAAGAGAGTGAGCACA	AA298750	SBP-like protein, partial [Chrysanthemum x morifolium]	SPL13A	3	920-940
cca-miR156a_R+1		TGACAGAAGAGAGTGAGCACA	AA298750	SBP-like protein, partial [Chrysanthemum x morifolium]	SPL13A	3	1113-1133
cca-miR156a_R+1		TGACAGAAGAGAGTGAGCACA	AA298750	SBP-like protein, partial [Chrysanthemum x morifolium]	SPL13A	3	760-780
cca-miR156a_R+1		TGACAGAAGAGAGTGAGCACA	AA298750	SBP-like protein, partial [Chrysanthemum x morifolium]	SPL13A	3	940-960
cca-miR156a_R+1		TGACAGAAGAGAGTGAGCACA	AA298750	SBP-like protein, partial [Chrysanthemum x morifolium]	SPL13A	3	996-1016
cca-miR156a_R+1		TGACAGAAGAGAGTGAGCACA	AA298750	SBP-like protein, partial [Chrysanthemum x morifolium]	SPL13A	3	1012-1032
cca-miR156a_R+1		TGACAGAAGAGAGTGAGCACA	AA298750	SBP-like protein, partial [Chrysanthemum x morifolium]	SPL13A	3	1080-1100
har-miR156a_R+1		TGACAGAAGAGAGTGAGCACT	AA298750	SBP-like protein, partial [Chrysanthemum x morifolium]	SPL13A	2.5	1057-1077
har-miR156a_R+1		TGACAGAAGAGAGTGAGCACT	AA298750	SBP-like protein, partial [Chrysanthemum x morifolium]	SPL13A	2.5	1068-1088
har-miR156a_R+1		TGACAGAAGAGAGTGAGCACT	AA298750	SBP-like protein, partial [Chrysanthemum x morifolium]	SPL13A	2.5	1212-1232
har-miR156a_R+1		TGACAGAAGAGAGTGAGCACT	AA298750	SBP-like protein, partial [Chrysanthemum x morifolium]	SPL13A	2.5	1081-1101
har-miR156a_R+1		TGACAGAAGAGAGTGAGCACT	AA298750	SBP-like protein, partial [Chrysanthemum x morifolium]	SPL13A	2.5	969-989
har-miR156a_R+1		TGACAGAAGAGAGTGAGCACT	AA298750	SBP-like protein, partial [Chrysanthemum x morifolium]	SPL13A	2.5	992-1012
har-miR156a_R+1		TGACAGAAGAGAGTGAGCACT	AA298750	SBP-like protein, partial [Chrysanthemum x morifolium]	SPL13A	2.5	1061-1081
har-miR156a_R+1		TGACAGAAGAGAGTGAGCACT	AA298750	SBP-like protein, partial [Chrysanthemum x morifolium]	SPL13A	2.5	985-1005
har-miR156a_R+1		TGACAGAAGAGAGTGAGCACT	AA298750	SBP-like protein, partial [Chrysanthemum x morifolium]	SPL13A	2.5	920-940
har-miR156a_R+1		TGACAGAAGAGAGTGAGCACT	AA298750	SBP-like protein, partial [Chrysanthemum x morifolium]	SPL13A	2.5	1113-1133
har-miR156a_R+1		TGACAGAAGAGAGTGAGCACT	AA298750	SBP-like protein, partial [Chrysanthemum x morifolium]	SPL13A	2.5	760-780
har-miR156a_R+1		TGACAGAAGAGAGTGAGCACT	AA298750	SBP-like protein, partial [Chrysanthemum x morifolium]	SPL13A	2.5	940-960
har-miR156a_R+1		TGACAGAAGAGAGTGAGCACT	AA298750	SBP-like protein, partial [Chrysanthemum x morifolium]	SPL13A	2.5	996-1016
har-miR156a_R+1		TGACAGAAGAGAGTGAGCACT	AA298750	SBP-like protein, partial [Chrysanthemum x morifolium]	SPL13A	2.5	1012-1032
har-miR156a_R+1		TGACAGAAGAGAGTGAGCACT	AA298750	SBP-like protein, partial [Chrysanthemum x morifolium]	SPL13A	2.5	1080-1100
nta-miR156a_R+1		TGACAGAAGAGAGTGAGCACC	AA298750	SBP-like protein, partial [Chrysanthemum x morifolium]	SPL13A	2	1057-1077
nta-miR156a_R+1		TGACAGAAGAGAGTGAGCACC	AA298750	SBP-like protein, partial [Chrysanthemum x morifolium]	SPL13A	2	1068-1088
nta-miR156a_R+1		TGACAGAAGAGAGTGAGCACC	AA298750	SBP-like protein, partial [Chrysanthemum x morifolium]	SPL13A	2	1212-1232
nta-miR156a_R+1		TGACAGAAGAGAGTGAGCACC	AA298750	SBP-like protein, partial [Chrysanthemum x morifolium]	SPL13A	2	1081-1101
nta-miR156a_R+1		TGACAGAAGAGAGTGAGCACC	AA298750	SBP-like protein, partial [Chrysanthemum x morifolium]	SPL13A	2	969-989
nta-miR156a_R+1		TGACAGAAGAGAGTGAGCACC	AA298750	SBP-like protein, partial [Chrysanthemum x morifolium]	SPL13A	2	992-1012
nta-miR156a_R+1		TGACAGAAGAGAGTGAGCACC	AA298750	SBP-like protein, partial [Chrysanthemum x morifolium]	SPL13A	2	1061-1081
nta-miR156a_R+1		TGACAGAAGAGAGTGAGCACC	AA298750	SBP-like protein, partial [Chrysanthemum x morifolium]	SPL13A	2	985-1005
nta-miR156a_R+1		TGACAGAAGAGAGTGAGCACC	AA298750	SBP-like protein, partial [Chrysanthemum x morifolium]	SPL13A	2	920-940
nta-miR156a_R+1		TGACAGAAGAGAGTGAGCACC	AA298750	SBP-like protein, partial [Chrysanthemum x morifolium]	SPL13A	2	1113-1133
nta-miR156a_R+1		TGACAGAAGAGAGTGAGCACC	AA298750	SBP-like protein, partial [Chrysanthemum x morifolium]	SPL13A	2	760-780
nta-miR156a_R+1		TGACAGAAGAGAGTGAGCACC	AA298750	SBP-like protein, partial [Chrysanthemum x morifolium]	SPL13A	2	940-960
nta-miR156a_R+1		TGACAGAAGAGAGTGAGCACC	AA298750	SBP-like protein, partial [Chrysanthemum x morifolium]	SPL13A	2	996-1016
nta-miR156a_R+1		TGACAGAAGAGAGTGAGCACC	AA298750	SBP-like protein, partial [Chrysanthemum x morifolium]	SPL13A	2	1012-1032
nta-miR156a_R+1		TGACAGAAGAGAGTGAGCACC	AA298750	SBP-like protein, partial [Chrysanthemum x morifolium]	SPL13A	2	1080-1100
cca-miR156a_R+1		TGACAGAAGAGAGTGAGCACA	AA549960	SBP-like protein, partial [Chrysanthemum x morifolium]	SPL13A	1	577-597
har-miR156a_R+1		TGACAGAAGAGAGTGAGCACT	AA549960	SBP-like protein, partial [Chrysanthemum x morifolium]	SPL13A	2	577-597
nta-miR156a_R+1		TGACAGAAGAGAGTGAGCACC	AA549960	SBP-like protein, partial [Chrysanthemum x morifolium]	SPL13A	2	577-597
cca-miR156a_R+1		TGACAGAAGAGAGTGAGCACA	AA216940	SBP-like protein, partial [Chrysanthemum x morifolium]	SPL5	2	678-698
har-miR156a_R+1		TGACAGAAGAGAGTGAGCACT	AA216940	SBP-like protein, partial [Chrysanthemum x morifolium]	SPL5	3	678-698
nta-miR156a_R+1		TGACAGAAGAGAGTGAGCACC	AA216940	SBP-like protein, partial [Chrysanthemum x morifolium]	SPL5	3	678-698
cca-miR156a_R+1		TGACAGAAGAGAGTGAGCACA	AA154110	SBP-like protein, partial [Chrysanthemum x morifolium]	SPL6	2.5	1121-1141
cca-miR156a_R+1		TGACAGAAGAGAGTGAGCACA	AA154110	SBP-like protein, partial [Chrysanthemum x morifolium]	SPL6	2.5	916-936
har-miR156a_R+1		TGACAGAAGAGAGTGAGCACT	AA154110	SBP-like protein, partial [Chrysanthemum x morifolium]	SPL6	2.5	916-936
har-miR156a_R+1		TGACAGAAGAGAGTGAGCACT	AA154110	SBP-like protein, partial [Chrysanthemum x morifolium]	SPL6	2.5	1121-1141
nta-miR156a_R+1		TGACAGAAGAGAGTGAGCACC	AA154110	SBP-like protein, partial [Chrysanthemum x morifolium]	SPL6	2.5	916-936
nta-miR156a_R+1		TGACAGAAGAGAGTGAGCACC	AA154110	SBP-like protein, partial [Chrysanthemum x morifolium]	SPL6	2.5	1121-1141
cca-miR156a_R+2		TGACAGAAGAGAGTGAGCACCA	AA121800	SBP-like protein, partial [Chrysanthemum x morifolium]	SBP1	3	488-509
cca-miR156a_R+2		TGACAGAAGAGAGTGAGCACCA	AA244730	SBP-like protein, partial [Chrysanthemum x morifolium]	SBP1	3	644-665
cca-miR156a_R+2		TGACAGAAGAGAGTGAGCACCA	AA051900	PREDICTED: squamosa promoter-binding-like protein 13A isoform X2 [Daucus carota subsp. sativus]	SPL13A	4	463-484
cca-miR156a_R+2		TGACAGAAGAGAGTGAGCACCA	AA298750	SBP-like protein, partial [Chrysanthemum x morifolium]	SPL13A	3	1056-1077
cca-miR156a_R+2		TGACAGAAGAGAGTGAGCACCA	AA298750	SBP-like protein, partial [Chrysanthemum x morifolium]	SPL13A	3	1067-1088
cca-miR156a_R+2		TGACAGAAGAGAGTGAGCACCA	AA298750	SBP-like protein, partial [Chrysanthemum x morifolium]	SPL13A	3	1211-1232
cca-miR156a_R+2		TGACAGAAGAGAGTGAGCACCA	AA298750	SBP-like protein, partial [Chrysanthemum x morifolium]	SPL13A	3	1080-1101
cca-miR156a_R+2		TGACAGAAGAGAGTGAGCACCA	AA298750	SBP-like protein, partial [Chrysanthemum x morifolium]	SPL13A	3	968-989
cca-miR156a_R+2		TGACAGAAGAGAGTGAGCACCA	AA298750	SBP-like protein, partial [Chrysanthemum x morifolium]	SPL13A	3	991-1012
cca-miR156a_R+2		TGACAGAAGAGAGTGAGCACCA	AA298750	SBP-like protein, partial [Chrysanthemum x morifolium]	SPL13A	3	1060-1081
cca-miR156a_R+2		TGACAGAAGAGAGTGAGCACCA	AA298750	SBP-like protein, partial [Chrysanthemum x morifolium]	SPL13A	3	984-1005
cca-miR156a_R+2		TGACAGAAGAGAGTGAGCACCA	AA298750	SBP-like protein, partial [Chrysanthemum x morifolium]	SPL13A	3	919-940
cca-miR156a_R+2		TGACAGAAGAGAGTGAGCACCA	AA298750	SBP-like protein, partial [Chrysanthemum x morifolium]	SPL13A	3	1112-1133
cca-miR156a_R+2		TGACAGAAGAGAGTGAGCACCA	AA298750	SBP-like protein, partial [Chrysanthemum x morifolium]	SPL13A	3	759-780
cca-miR156a_R+2		TGACAGAAGAGAGTGAGCACCA	AA298750	SBP-like protein, partial [Chrysanthemum x morifolium]	SPL13A	3	939-960
cca-miR156a_R+2		TGACAGAAGAGAGTGAGCACCA	AA298750	SBP-like protein, partial [Chrysanthemum x morifolium]	SPL13A	3	995-1016
cca-miR156a_R+2		TGACAGAAGAGAGTGAGCACCA	AA298750	SBP-like protein, partial [Chrysanthemum x morifolium]	SPL13A	3	1011-1032
cca-miR156a_R+2		TGACAGAAGAGAGTGAGCACCA	AA298750	SBP-like protein, partial [Chrysanthemum x morifolium]	SPL13A	3	1079-1100
cca-miR156a_R+2		TGACAGAAGAGAGTGAGCACCA	AA549960	SBP-like protein, partial [Chrysanthemum x morifolium]	SPL13A	2	576-597
cca-miR156a_R+2		TGACAGAAGAGAGTGAGCACCA	AA216940	SBP-like protein, partial [Chrysanthemum x morifolium]	SPL5	4	677-698
cca-miR156a_R+2		TGACAGAAGAGAGTGAGCACCA	AA154110	SBP-like protein, partial [Chrysanthemum x morifolium]	SPL6	3.5	1120-1141
cca-miR156a_R+2		TGACAGAAGAGAGTGAGCACCA	AA154110	SBP-like protein, partial [Chrysanthemum x morifolium]	SPL6	3.5	915-936
cca-miR156b		TGACAGAAGAGAGTGAGCATA	AA430130	lateral organ boundaries domain-containing protein [Cynara cardunculus var. scolymus]	LBD38	4	246-266
cca-miR156b		TGACAGAAGAGAGTGAGCATA	AA121800	SBP-like protein, partial [Chrysanthemum x morifolium]	SBP1	3.5	489-509
cca-miR156b		TGACAGAAGAGAGTGAGCATA	AA244730	SBP-like protein, partial [Chrysanthemum x morifolium]	SBP1	3.5	645-665
cca-miR156b		TGACAGAAGAGAGTGAGCATA	AA051900	PREDICTED: squamosa promoter-binding-like protein 13A isoform X2 [Daucus carota subsp. sativus]	SPL13A	1	464-484
cca-miR156b		TGACAGAAGAGAGTGAGCATA	AA298750	SBP-like protein, partial [Chrysanthemum x morifolium]	SPL13A	3.5	1057-1077
cca-miR156b		TGACAGAAGAGAGTGAGCATA	AA298750	SBP-like protein, partial [Chrysanthemum x morifolium]	SPL13A	3.5	1068-1088
cca-miR156b		TGACAGAAGAGAGTGAGCATA	AA298750	SBP-like protein, partial [Chrysanthemum x morifolium]	SPL13A	3.5	1212-1232
cca-miR156b		TGACAGAAGAGAGTGAGCATA	AA298750	SBP-like protein, partial [Chrysanthemum x morifolium]	SPL13A	3.5	1081-1101
cca-miR156b		TGACAGAAGAGAGTGAGCATA	AA298750	SBP-like protein, partial [Chrysanthemum x morifolium]	SPL13A	3.5	969-989
cca-miR156b		TGACAGAAGAGAGTGAGCATA	AA298750	SBP-like protein, partial [Chrysanthemum x morifolium]	SPL13A	3.5	992-1012
cca-miR156b		TGACAGAAGAGAGTGAGCATA	AA298750	SBP-like protein, partial [Chrysanthemum x morifolium]	SPL13A	3.5	1061-1081
cca-miR156b		TGACAGAAGAGAGTGAGCATA	AA298750	SBP-like protein, partial [Chrysanthemum x morifolium]	SPL13A	3.5	985-1005
cca-miR156b		TGACAGAAGAGAGTGAGCATA	AA298750	SBP-like protein, partial [Chrysanthemum x morifolium]	SPL13A	3.5	920-940
cca-miR156b		TGACAGAAGAGAGTGAGCATA	AA298750	SBP-like protein, partial [Chrysanthemum x morifolium]	SPL13A	3.5	1113-1133
cca-miR156b		TGACAGAAGAGAGTGAGCATA	AA298750	SBP-like protein, partial [Chrysanthemum x morifolium]	SPL13A	3.5	760-780
cca-miR156b		TGACAGAAGAGAGTGAGCATA	AA298750	SBP-like protein, partial [Chrysanthemum x morifolium]	SPL13A	3.5	940-960
cca-miR156b		TGACAGAAGAGAGTGAGCATA	AA298750	SBP-like protein, partial [Chrysanthemum x morifolium]	SPL13A	3.5	996-1016
cca-miR156b		TGACAGAAGAGAGTGAGCATA	AA298750	SBP-like protein, partial [Chrysanthemum x morifolium]	SPL13A	3.5	1012-1032
cca-miR156b		TGACAGAAGAGAGTGAGCATA	AA298750	SBP-like protein, partial [Chrysanthemum x morifolium]	SPL13A	3.5	1080-1100
cca-miR156b		TGACAGAAGAGAGTGAGCATA	AA549960	SBP-like protein, partial [Chrysanthemum x morifolium]	SPL13A	1.5	577-597
cca-miR156b		TGACAGAAGAGAGTGAGCATA	AA216940	SBP-like protein, partial [Chrysanthemum x morifolium]	SPL5	1	678-698
cca-miR156b		TGACAGAAGAGAGTGAGCATA	AA154110	SBP-like protein, partial [Chrysanthemum x morifolium]	SPL6	2.5	1121-1141
cca-miR156b		TGACAGAAGAGAGTGAGCATA	AA154110	SBP-like protein, partial [Chrysanthemum x morifolium]	SPL6	2.5	916-936
cca-miR156b_L+1R-1		TTGACAGAAGAGAGTGAGCAT	AA298750	SBP-like protein, partial [Chrysanthemum x morifolium]	SPL13A	2.5	1058-1078
cca-miR156b_L+1R-1		TTGACAGAAGAGAGTGAGCAT	AA298750	SBP-like protein, partial [Chrysanthemum x morifolium]	SPL13A	2.5	1082-1102
cca-miR156b_L+1R-1		TTGACAGAAGAGAGTGAGCAT	AA298750	SBP-like protein, partial [Chrysanthemum x morifolium]	SPL13A	2.5	1069-1089
cca-miR156b_L+1R-1		TTGACAGAAGAGAGTGAGCAT	AA298750	SBP-like protein, partial [Chrysanthemum x morifolium]	SPL13A	2.5	1114-1134
cca-miR156b_L+1R-1		TTGACAGAAGAGAGTGAGCAT	AA298750	SBP-like protein, partial [Chrysanthemum x morifolium]	SPL13A	2.5	921-941
cca-miR156b_L+1R-1		TTGACAGAAGAGAGTGAGCAT	AA298750	SBP-like protein, partial [Chrysanthemum x morifolium]	SPL13A	2.5	993-1013
cca-miR156b_L+1R-1		TTGACAGAAGAGAGTGAGCAT	AA298750	SBP-like protein, partial [Chrysanthemum x morifolium]	SPL13A	2.5	761-781
cca-miR156b_L+1R-1		TTGACAGAAGAGAGTGAGCAT	AA298750	SBP-like protein, partial [Chrysanthemum x morifolium]	SPL13A	2.5	1213-1233
cca-miR156b_L+1R-1		TTGACAGAAGAGAGTGAGCAT	AA298750	SBP-like protein, partial [Chrysanthemum x morifolium]	SPL13A	2.5	941-961
cca-miR156b_L+1R-1		TTGACAGAAGAGAGTGAGCAT	AA298750	SBP-like protein, partial [Chrysanthemum x morifolium]	SPL13A	2.5	1062-1082
cca-miR156b_L+1R-1		TTGACAGAAGAGAGTGAGCAT	AA298750	SBP-like protein, partial [Chrysanthemum x morifolium]	SPL13A	2.5	986-1006
cca-miR156b_L+1R-1		TTGACAGAAGAGAGTGAGCAT	AA298750	SBP-like protein, partial [Chrysanthemum x morifolium]	SPL13A	2.5	1081-1101
cca-miR156b_L+1R-1		TTGACAGAAGAGAGTGAGCAT	AA298750	SBP-like protein, partial [Chrysanthemum x morifolium]	SPL13A	2.5	1013-1033
cca-miR156b_L+1R-1		TTGACAGAAGAGAGTGAGCAT	AA298750	SBP-like protein, partial [Chrysanthemum x morifolium]	SPL13A	2.5	970-990
cca-miR156b_L+1R-1		TTGACAGAAGAGAGTGAGCAT	AA298750	SBP-like protein, partial [Chrysanthemum x morifolium]	SPL13A	2.5	997-1017
cca-miR156b_L+1R-1		TTGACAGAAGAGAGTGAGCAT	AA549960	SBP-like protein, partial [Chrysanthemum x morifolium]	SPL13A	2.5	578-598
cca-miR156b_L+1R-1		TTGACAGAAGAGAGTGAGCAT	AA154110	SBP-like protein, partial [Chrysanthemum x morifolium]	SPL6	2.5	917-937
cca-miR156b_L+1R-1		TTGACAGAAGAGAGTGAGCAT	AA154110	SBP-like protein, partial [Chrysanthemum x morifolium]	SPL6	2.5	1122-1142
cca-miR156b_R+1_1ss21AT		TGACAGAAGAGAGTGAGCATTT	AA121800	SBP-like protein, partial [Chrysanthemum x morifolium]	SBP1	3	488-509
cca-miR156b_R+1_1ss21AT		TGACAGAAGAGAGTGAGCATTT	AA244730	SBP-like protein, partial [Chrysanthemum x morifolium]	SBP1	3	644-665
cca-miR156b_R+1_1ss21AT		TGACAGAAGAGAGTGAGCATTT	AA051900	PREDICTED: squamosa promoter-binding-like protein 13A isoform X2 [Daucus carota subsp. sativus]	SPL13A	3	463-484
cca-miR156b_R+1_1ss21AT		TGACAGAAGAGAGTGAGCATTT	AA298750	SBP-like protein, partial [Chrysanthemum x morifolium]	SPL13A	3.5	1056-1077
cca-miR156b_R+1_1ss21AT		TGACAGAAGAGAGTGAGCATTT	AA298750	SBP-like protein, partial [Chrysanthemum x morifolium]	SPL13A	3.5	1067-1088
cca-miR156b_R+1_1ss21AT		TGACAGAAGAGAGTGAGCATTT	AA298750	SBP-like protein, partial [Chrysanthemum x morifolium]	SPL13A	3.5	1211-1232
cca-miR156b_R+1_1ss21AT		TGACAGAAGAGAGTGAGCATTT	AA298750	SBP-like protein, partial [Chrysanthemum x morifolium]	SPL13A	3.5	1080-1101
cca-miR156b_R+1_1ss21AT		TGACAGAAGAGAGTGAGCATTT	AA298750	SBP-like protein, partial [Chrysanthemum x morifolium]	SPL13A	3.5	968-989
cca-miR156b_R+1_1ss21AT		TGACAGAAGAGAGTGAGCATTT	AA298750	SBP-like protein, partial [Chrysanthemum x morifolium]	SPL13A	3.5	991-1012
cca-miR156b_R+1_1ss21AT		TGACAGAAGAGAGTGAGCATTT	AA298750	SBP-like protein, partial [Chrysanthemum x morifolium]	SPL13A	3.5	1060-1081
cca-miR156b_R+1_1ss21AT		TGACAGAAGAGAGTGAGCATTT	AA298750	SBP-like protein, partial [Chrysanthemum x morifolium]	SPL13A	3.5	984-1005
cca-miR156b_R+1_1ss21AT		TGACAGAAGAGAGTGAGCATTT	AA298750	SBP-like protein, partial [Chrysanthemum x morifolium]	SPL13A	3.5	919-940
cca-miR156b_R+1_1ss21AT		TGACAGAAGAGAGTGAGCATTT	AA298750	SBP-like protein, partial [Chrysanthemum x morifolium]	SPL13A	3.5	1112-1133
cca-miR156b_R+1_1ss21AT		TGACAGAAGAGAGTGAGCATTT	AA298750	SBP-like protein, partial [Chrysanthemum x morifolium]	SPL13A	3.5	759-780
cca-miR156b_R+1_1ss21AT		TGACAGAAGAGAGTGAGCATTT	AA298750	SBP-like protein, partial [Chrysanthemum x morifolium]	SPL13A	3.5	939-960
cca-miR156b_R+1_1ss21AT		TGACAGAAGAGAGTGAGCATTT	AA298750	SBP-like protein, partial [Chrysanthemum x morifolium]	SPL13A	3.5	995-1016
cca-miR156b_R+1_1ss21AT		TGACAGAAGAGAGTGAGCATTT	AA298750	SBP-like protein, partial [Chrysanthemum x morifolium]	SPL13A	3.5	1011-1032
cca-miR156b_R+1_1ss21AT		TGACAGAAGAGAGTGAGCATTT	AA298750	SBP-like protein, partial [Chrysanthemum x morifolium]	SPL13A	3.5	1079-1100
cca-miR156b_R+1_1ss21AT		TGACAGAAGAGAGTGAGCATTT	AA549960	SBP-like protein, partial [Chrysanthemum x morifolium]	SPL13A	3.5	576-597
cca-miR156b_R+1_1ss21AT		TGACAGAAGAGAGTGAGCATTT	AA216940	SBP-like protein, partial [Chrysanthemum x morifolium]	SPL5	2.5	677-698
cca-miR156b_R+1_1ss21AT		TGACAGAAGAGAGTGAGCATTT	AA154110	SBP-like protein, partial [Chrysanthemum x morifolium]	SPL6	2.5	1120-1141
cca-miR156b_R+1_1ss21AT		TGACAGAAGAGAGTGAGCATTT	AA154110	SBP-like protein, partial [Chrysanthemum x morifolium]	SPL6	2.5	915-936
cca-miR156b_R-1		TGACAGAAGAGAGTGAGCAT	AA430130	lateral organ boundaries domain-containing protein [Cynara cardunculus var. scolymus]	LBD38	4	247-266
cca-miR156b_R-1		TGACAGAAGAGAGTGAGCAT	AA121800	SBP-like protein, partial [Chrysanthemum x morifolium]	SBP1	2.5	490-509
cca-miR156b_R-1		TGACAGAAGAGAGTGAGCAT	AA244730	SBP-like protein, partial [Chrysanthemum x morifolium]	SBP1	2.5	646-665
cca-miR156b_R-1		TGACAGAAGAGAGTGAGCAT	AA051900	PREDICTED: squamosa promoter-binding-like protein 13A isoform X2 [Daucus carota subsp. sativus]	SPL13A	1	465-484
cca-miR156b_R-1		TGACAGAAGAGAGTGAGCAT	AA298750	SBP-like protein, partial [Chrysanthemum x morifolium]	SPL13A	2.5	1058-1077
cca-miR156b_R-1		TGACAGAAGAGAGTGAGCAT	AA298750	SBP-like protein, partial [Chrysanthemum x morifolium]	SPL13A	2.5	1069-1088
cca-miR156b_R-1		TGACAGAAGAGAGTGAGCAT	AA298750	SBP-like protein, partial [Chrysanthemum x morifolium]	SPL13A	2.5	1213-1232
cca-miR156b_R-1		TGACAGAAGAGAGTGAGCAT	AA298750	SBP-like protein, partial [Chrysanthemum x morifolium]	SPL13A	2.5	1082-1101
cca-miR156b_R-1		TGACAGAAGAGAGTGAGCAT	AA298750	SBP-like protein, partial [Chrysanthemum x morifolium]	SPL13A	2.5	970-989
cca-miR156b_R-1		TGACAGAAGAGAGTGAGCAT	AA298750	SBP-like protein, partial [Chrysanthemum x morifolium]	SPL13A	2.5	993-1012
cca-miR156b_R-1		TGACAGAAGAGAGTGAGCAT	AA298750	SBP-like protein, partial [Chrysanthemum x morifolium]	SPL13A	2.5	1062-1081
cca-miR156b_R-1		TGACAGAAGAGAGTGAGCAT	AA298750	SBP-like protein, partial [Chrysanthemum x morifolium]	SPL13A	2.5	986-1005
cca-miR156b_R-1		TGACAGAAGAGAGTGAGCAT	AA298750	SBP-like protein, partial [Chrysanthemum x morifolium]	SPL13A	2.5	921-940
cca-miR156b_R-1		TGACAGAAGAGAGTGAGCAT	AA298750	SBP-like protein, partial [Chrysanthemum x morifolium]	SPL13A	2.5	1114-1133
cca-miR156b_R-1		TGACAGAAGAGAGTGAGCAT	AA298750	SBP-like protein, partial [Chrysanthemum x morifolium]	SPL13A	2.5	761-780
cca-miR156b_R-1		TGACAGAAGAGAGTGAGCAT	AA298750	SBP-like protein, partial [Chrysanthemum x morifolium]	SPL13A	2.5	941-960
cca-miR156b_R-1		TGACAGAAGAGAGTGAGCAT	AA298750	SBP-like protein, partial [Chrysanthemum x morifolium]	SPL13A	2.5	997-1016
cca-miR156b_R-1		TGACAGAAGAGAGTGAGCAT	AA298750	SBP-like protein, partial [Chrysanthemum x morifolium]	SPL13A	2.5	1013-1032
cca-miR156b_R-1		TGACAGAAGAGAGTGAGCAT	AA298750	SBP-like protein, partial [Chrysanthemum x morifolium]	SPL13A	2.5	1081-1100
cca-miR156b_R-1		TGACAGAAGAGAGTGAGCAT	AA549960	SBP-like protein, partial [Chrysanthemum x morifolium]	SPL13A	1.5	578-597
cca-miR156b_R-1		TGACAGAAGAGAGTGAGCAT	AA216940	SBP-like protein, partial [Chrysanthemum x morifolium]	SPL5	1	679-698
cca-miR156b_R-1		TGACAGAAGAGAGTGAGCAT	AA154110	SBP-like protein, partial [Chrysanthemum x morifolium]	SPL6	1.5	1122-1141
cca-miR156b_R-1		TGACAGAAGAGAGTGAGCAT	AA154110	SBP-like protein, partial [Chrysanthemum x morifolium]	SPL6	1.5	917-936
mtr-miR156b-3p_L-1		GCTCACTCTCTATCTGTCACC	AA269590	Mog1/PsbP, alpha/beta/alpha sandwich [Cynara cardunculus var. scolymus]	PPD4	4	1034-1054
mtr-miR156b-3p_L-1		GCTCACTCTCTATCTGTCACC	AA269590	Mog1/PsbP, alpha/beta/alpha sandwich [Cynara cardunculus var. scolymus]	PPD4	4	1042-1062
mtr-miR156b-3p_L-1		GCTCACTCTCTATCTGTCACC	AA269590	Mog1/PsbP, alpha/beta/alpha sandwich [Cynara cardunculus var. scolymus]	PPD4	4	1029-1049
mtr-miR156b-3p_L-1		GCTCACTCTCTATCTGTCACC	AA269590	Mog1/PsbP, alpha/beta/alpha sandwich [Cynara cardunculus var. scolymus]	PPD4	4	1059-1079
mtr-miR156b-3p_L-1		GCTCACTCTCTATCTGTCACC	AA269590	Mog1/PsbP, alpha/beta/alpha sandwich [Cynara cardunculus var. scolymus]	PPD4	4	1053-1073
mtr-miR156b-5p_L-1R+2		GACAGAAGAGAGTGAGCACCA	AA298750	SBP-like protein, partial [Chrysanthemum x morifolium]	SPL13A	4	984-1004
mtr-miR156b-5p_L-1R+2		GACAGAAGAGAGTGAGCACCA	AA298750	SBP-like protein, partial [Chrysanthemum x morifolium]	SPL13A	4	759-779
mtr-miR156b-5p_L-1R+2		GACAGAAGAGAGTGAGCACCA	AA298750	SBP-like protein, partial [Chrysanthemum x morifolium]	SPL13A	4	1067-1087
mtr-miR156b-5p_L-1R+2		GACAGAAGAGAGTGAGCACCA	AA298750	SBP-like protein, partial [Chrysanthemum x morifolium]	SPL13A	4	1011-1031
mtr-miR156b-5p_L-1R+2		GACAGAAGAGAGTGAGCACCA	AA298750	SBP-like protein, partial [Chrysanthemum x morifolium]	SPL13A	4	1211-1231
mtr-miR156b-5p_L-1R+2		GACAGAAGAGAGTGAGCACCA	AA298750	SBP-like protein, partial [Chrysanthemum x morifolium]	SPL13A	4	1112-1132
mtr-miR156b-5p_L-1R+2		GACAGAAGAGAGTGAGCACCA	AA298750	SBP-like protein, partial [Chrysanthemum x morifolium]	SPL13A	4	1060-1080
mtr-miR156b-5p_L-1R+2		GACAGAAGAGAGTGAGCACCA	AA298750	SBP-like protein, partial [Chrysanthemum x morifolium]	SPL13A	4	995-1015
mtr-miR156b-5p_L-1R+2		GACAGAAGAGAGTGAGCACCA	AA298750	SBP-like protein, partial [Chrysanthemum x morifolium]	SPL13A	4	1079-1099
mtr-miR156b-5p_L-1R+2		GACAGAAGAGAGTGAGCACCA	AA298750	SBP-like protein, partial [Chrysanthemum x morifolium]	SPL13A	4	939-959
mtr-miR156b-5p_L-1R+2		GACAGAAGAGAGTGAGCACCA	AA549960	SBP-like protein, partial [Chrysanthemum x morifolium]	SPL13A	3	576-596
mtr-miR156b-5p_R+2		TGACAGAAGAGAGTGAGCACCT	AA121800	SBP-like protein, partial [Chrysanthemum x morifolium]	SBP1	2	488-509
mtr-miR156b-5p_R+2		TGACAGAAGAGAGTGAGCACCT	AA244730	SBP-like protein, partial [Chrysanthemum x morifolium]	SBP1	2	644-665
mtr-miR156b-5p_R+2		TGACAGAAGAGAGTGAGCACCT	AA051900	PREDICTED: squamosa promoter-binding-like protein 13A isoform X2 [Daucus carota subsp. sativus]	SPL13A	4	463-484
mtr-miR156b-5p_R+2		TGACAGAAGAGAGTGAGCACCT	AA298750	SBP-like protein, partial [Chrysanthemum x morifolium]	SPL13A	2.5	1056-1077
mtr-miR156b-5p_R+2		TGACAGAAGAGAGTGAGCACCT	AA298750	SBP-like protein, partial [Chrysanthemum x morifolium]	SPL13A	2.5	1067-1088
mtr-miR156b-5p_R+2		TGACAGAAGAGAGTGAGCACCT	AA298750	SBP-like protein, partial [Chrysanthemum x morifolium]	SPL13A	2.5	1211-1232
mtr-miR156b-5p_R+2		TGACAGAAGAGAGTGAGCACCT	AA298750	SBP-like protein, partial [Chrysanthemum x morifolium]	SPL13A	2.5	1080-1101
mtr-miR156b-5p_R+2		TGACAGAAGAGAGTGAGCACCT	AA298750	SBP-like protein, partial [Chrysanthemum x morifolium]	SPL13A	2.5	968-989
mtr-miR156b-5p_R+2		TGACAGAAGAGAGTGAGCACCT	AA298750	SBP-like protein, partial [Chrysanthemum x morifolium]	SPL13A	2.5	991-1012
mtr-miR156b-5p_R+2		TGACAGAAGAGAGTGAGCACCT	AA298750	SBP-like protein, partial [Chrysanthemum x morifolium]	SPL13A	2.5	1060-1081
mtr-miR156b-5p_R+2		TGACAGAAGAGAGTGAGCACCT	AA298750	SBP-like protein, partial [Chrysanthemum x morifolium]	SPL13A	2.5	984-1005
mtr-miR156b-5p_R+2		TGACAGAAGAGAGTGAGCACCT	AA298750	SBP-like protein, partial [Chrysanthemum x morifolium]	SPL13A	2.5	919-940
mtr-miR156b-5p_R+2		TGACAGAAGAGAGTGAGCACCT	AA298750	SBP-like protein, partial [Chrysanthemum x morifolium]	SPL13A	2.5	1112-1133
mtr-miR156b-5p_R+2		TGACAGAAGAGAGTGAGCACCT	AA298750	SBP-like protein, partial [Chrysanthemum x morifolium]	SPL13A	2.5	759-780
mtr-miR156b-5p_R+2		TGACAGAAGAGAGTGAGCACCT	AA298750	SBP-like protein, partial [Chrysanthemum x morifolium]	SPL13A	2.5	939-960
mtr-miR156b-5p_R+2		TGACAGAAGAGAGTGAGCACCT	AA298750	SBP-like protein, partial [Chrysanthemum x morifolium]	SPL13A	2.5	995-1016
mtr-miR156b-5p_R+2		TGACAGAAGAGAGTGAGCACCT	AA298750	SBP-like protein, partial [Chrysanthemum x morifolium]	SPL13A	2.5	1011-1032
mtr-miR156b-5p_R+2		TGACAGAAGAGAGTGAGCACCT	AA298750	SBP-like protein, partial [Chrysanthemum x morifolium]	SPL13A	2.5	1079-1100
mtr-miR156b-5p_R+2		TGACAGAAGAGAGTGAGCACCT	AA549960	SBP-like protein, partial [Chrysanthemum x morifolium]	SPL13A	3	576-597
mtr-miR156b-5p_R+2		TGACAGAAGAGAGTGAGCACCT	AA216940	SBP-like protein, partial [Chrysanthemum x morifolium]	SPL5	3.5	677-698
mtr-miR156b-5p_R+2		TGACAGAAGAGAGTGAGCACCT	AA154110	SBP-like protein, partial [Chrysanthemum x morifolium]	SPL6	2.5	915-936
mtr-miR156b-5p_R+2		TGACAGAAGAGAGTGAGCACCT	AA154110	SBP-like protein, partial [Chrysanthemum x morifolium]	SPL6	2.5	1120-1141
mtr-miR156b-5p_R+3		TGACAGAAGAGAGTGAGCACCCA	AA121800	SBP-like protein, partial [Chrysanthemum x morifolium]	SBP1	3	487-509
mtr-miR156b-5p_R+3		TGACAGAAGAGAGTGAGCACCCA	AA244730	SBP-like protein, partial [Chrysanthemum x morifolium]	SBP1	3	643-665
mtr-miR156b-5p_R+3		TGACAGAAGAGAGTGAGCACCCA	AA298750	SBP-like protein, partial [Chrysanthemum x morifolium]	SPL13A	3	1055-1077
mtr-miR156b-5p_R+3		TGACAGAAGAGAGTGAGCACCCA	AA298750	SBP-like protein, partial [Chrysanthemum x morifolium]	SPL13A	3	1066-1088
mtr-miR156b-5p_R+3		TGACAGAAGAGAGTGAGCACCCA	AA298750	SBP-like protein, partial [Chrysanthemum x morifolium]	SPL13A	3	1210-1232
mtr-miR156b-5p_R+3		TGACAGAAGAGAGTGAGCACCCA	AA298750	SBP-like protein, partial [Chrysanthemum x morifolium]	SPL13A	3	1079-1101
mtr-miR156b-5p_R+3		TGACAGAAGAGAGTGAGCACCCA	AA298750	SBP-like protein, partial [Chrysanthemum x morifolium]	SPL13A	3	967-989
mtr-miR156b-5p_R+3		TGACAGAAGAGAGTGAGCACCCA	AA298750	SBP-like protein, partial [Chrysanthemum x morifolium]	SPL13A	3	990-1012
mtr-miR156b-5p_R+3		TGACAGAAGAGAGTGAGCACCCA	AA298750	SBP-like protein, partial [Chrysanthemum x morifolium]	SPL13A	3	1059-1081
mtr-miR156b-5p_R+3		TGACAGAAGAGAGTGAGCACCCA	AA298750	SBP-like protein, partial [Chrysanthemum x morifolium]	SPL13A	3	983-1005
mtr-miR156b-5p_R+3		TGACAGAAGAGAGTGAGCACCCA	AA298750	SBP-like protein, partial [Chrysanthemum x morifolium]	SPL13A	3	918-940
mtr-miR156b-5p_R+3		TGACAGAAGAGAGTGAGCACCCA	AA298750	SBP-like protein, partial [Chrysanthemum x morifolium]	SPL13A	3	1111-1133
mtr-miR156b-5p_R+3		TGACAGAAGAGAGTGAGCACCCA	AA298750	SBP-like protein, partial [Chrysanthemum x morifolium]	SPL13A	3	758-780
mtr-miR156b-5p_R+3		TGACAGAAGAGAGTGAGCACCCA	AA298750	SBP-like protein, partial [Chrysanthemum x morifolium]	SPL13A	3	938-960
mtr-miR156b-5p_R+3		TGACAGAAGAGAGTGAGCACCCA	AA298750	SBP-like protein, partial [Chrysanthemum x morifolium]	SPL13A	3	994-1016
mtr-miR156b-5p_R+3		TGACAGAAGAGAGTGAGCACCCA	AA298750	SBP-like protein, partial [Chrysanthemum x morifolium]	SPL13A	3	1010-1032
mtr-miR156b-5p_R+3		TGACAGAAGAGAGTGAGCACCCA	AA298750	SBP-like protein, partial [Chrysanthemum x morifolium]	SPL13A	3	1078-1100
mtr-miR156b-5p_R+3		TGACAGAAGAGAGTGAGCACCCA	AA549960	SBP-like protein, partial [Chrysanthemum x morifolium]	SPL13A	4	575-597
mtr-miR156b-5p_R+3		TGACAGAAGAGAGTGAGCACCCA	AA216940	SBP-like protein, partial [Chrysanthemum x morifolium]	SPL5	4	676-698
ghr-MIR156b-p3_1ss21CA		GCTCACCCTCTATCTGTCATA	AA593370	Alpha/beta hydrolase fold-3 [Cynara cardunculus var. scolymus]	CXE2	3	809-830
ghr-MIR156b-p3_1ss21CA		GCTCACCCTCTATCTGTCATA	AA088960	Chloramphenicol acetyltransferase-like domain-containing protein [Cynara cardunculus var. scolymus]	LOC_Os12g27220	3.5	698-718
cca-miR156c		TTGACAGAAGATAGAGAGCAC	AA298750	SBP-like protein, partial [Chrysanthemum x morifolium]	SPL13A	3	1058-1078
cca-miR156c		TTGACAGAAGATAGAGAGCAC	AA298750	SBP-like protein, partial [Chrysanthemum x morifolium]	SPL13A	3	1082-1102
cca-miR156c		TTGACAGAAGATAGAGAGCAC	AA298750	SBP-like protein, partial [Chrysanthemum x morifolium]	SPL13A	3	1069-1089
cca-miR156c		TTGACAGAAGATAGAGAGCAC	AA298750	SBP-like protein, partial [Chrysanthemum x morifolium]	SPL13A	3	1114-1134
cca-miR156c		TTGACAGAAGATAGAGAGCAC	AA298750	SBP-like protein, partial [Chrysanthemum x morifolium]	SPL13A	3	921-941
cca-miR156c		TTGACAGAAGATAGAGAGCAC	AA298750	SBP-like protein, partial [Chrysanthemum x morifolium]	SPL13A	3	993-1013
cca-miR156c		TTGACAGAAGATAGAGAGCAC	AA298750	SBP-like protein, partial [Chrysanthemum x morifolium]	SPL13A	3	761-781
cca-miR156c		TTGACAGAAGATAGAGAGCAC	AA298750	SBP-like protein, partial [Chrysanthemum x morifolium]	SPL13A	3	1213-1233
cca-miR156c		TTGACAGAAGATAGAGAGCAC	AA298750	SBP-like protein, partial [Chrysanthemum x morifolium]	SPL13A	3	941-961
cca-miR156c		TTGACAGAAGATAGAGAGCAC	AA298750	SBP-like protein, partial [Chrysanthemum x morifolium]	SPL13A	3	1062-1082
cca-miR156c		TTGACAGAAGATAGAGAGCAC	AA298750	SBP-like protein, partial [Chrysanthemum x morifolium]	SPL13A	3	986-1006
cca-miR156c		TTGACAGAAGATAGAGAGCAC	AA298750	SBP-like protein, partial [Chrysanthemum x morifolium]	SPL13A	3	1081-1101
cca-miR156c		TTGACAGAAGATAGAGAGCAC	AA298750	SBP-like protein, partial [Chrysanthemum x morifolium]	SPL13A	3	1013-1033
cca-miR156c		TTGACAGAAGATAGAGAGCAC	AA298750	SBP-like protein, partial [Chrysanthemum x morifolium]	SPL13A	3	970-990
cca-miR156c		TTGACAGAAGATAGAGAGCAC	AA298750	SBP-like protein, partial [Chrysanthemum x morifolium]	SPL13A	3	997-1017
han-miR156c		TTGACAGAAGATAGAGAGCAC	AA298750	SBP-like protein, partial [Chrysanthemum x morifolium]	SPL13A	3	1058-1078
han-miR156c		TTGACAGAAGATAGAGAGCAC	AA298750	SBP-like protein, partial [Chrysanthemum x morifolium]	SPL13A	3	1082-1102
han-miR156c		TTGACAGAAGATAGAGAGCAC	AA298750	SBP-like protein, partial [Chrysanthemum x morifolium]	SPL13A	3	1069-1089
han-miR156c		TTGACAGAAGATAGAGAGCAC	AA298750	SBP-like protein, partial [Chrysanthemum x morifolium]	SPL13A	3	1114-1134
han-miR156c		TTGACAGAAGATAGAGAGCAC	AA298750	SBP-like protein, partial [Chrysanthemum x morifolium]	SPL13A	3	921-941
han-miR156c		TTGACAGAAGATAGAGAGCAC	AA298750	SBP-like protein, partial [Chrysanthemum x morifolium]	SPL13A	3	993-1013
han-miR156c		TTGACAGAAGATAGAGAGCAC	AA298750	SBP-like protein, partial [Chrysanthemum x morifolium]	SPL13A	3	761-781
han-miR156c		TTGACAGAAGATAGAGAGCAC	AA298750	SBP-like protein, partial [Chrysanthemum x morifolium]	SPL13A	3	1213-1233
han-miR156c		TTGACAGAAGATAGAGAGCAC	AA298750	SBP-like protein, partial [Chrysanthemum x morifolium]	SPL13A	3	941-961
han-miR156c		TTGACAGAAGATAGAGAGCAC	AA298750	SBP-like protein, partial [Chrysanthemum x morifolium]	SPL13A	3	1062-1082
han-miR156c		TTGACAGAAGATAGAGAGCAC	AA298750	SBP-like protein, partial [Chrysanthemum x morifolium]	SPL13A	3	986-1006
han-miR156c		TTGACAGAAGATAGAGAGCAC	AA298750	SBP-like protein, partial [Chrysanthemum x morifolium]	SPL13A	3	1081-1101
han-miR156c		TTGACAGAAGATAGAGAGCAC	AA298750	SBP-like protein, partial [Chrysanthemum x morifolium]	SPL13A	3	1013-1033
han-miR156c		TTGACAGAAGATAGAGAGCAC	AA298750	SBP-like protein, partial [Chrysanthemum x morifolium]	SPL13A	3	970-990
han-miR156c		TTGACAGAAGATAGAGAGCAC	AA298750	SBP-like protein, partial [Chrysanthemum x morifolium]	SPL13A	3	997-1017
cca-miR156c		TTGACAGAAGATAGAGAGCAC	AA549960	SBP-like protein, partial [Chrysanthemum x morifolium]	SPL13A	3	578-598
han-miR156c		TTGACAGAAGATAGAGAGCAC	AA549960	SBP-like protein, partial [Chrysanthemum x morifolium]	SPL13A	3	578-598
gma-miR156c_R+2		TTGACAGAAGATAGAGAGCACCA	AA298750	SBP-like protein, partial [Chrysanthemum x morifolium]	SPL13A	4	1056-1078
gma-miR156c_R+2		TTGACAGAAGATAGAGAGCACCA	AA298750	SBP-like protein, partial [Chrysanthemum x morifolium]	SPL13A	4	1080-1102
gma-miR156c_R+2		TTGACAGAAGATAGAGAGCACCA	AA298750	SBP-like protein, partial [Chrysanthemum x morifolium]	SPL13A	4	1067-1089
gma-miR156c_R+2		TTGACAGAAGATAGAGAGCACCA	AA298750	SBP-like protein, partial [Chrysanthemum x morifolium]	SPL13A	4	1112-1134
gma-miR156c_R+2		TTGACAGAAGATAGAGAGCACCA	AA298750	SBP-like protein, partial [Chrysanthemum x morifolium]	SPL13A	4	919-941
gma-miR156c_R+2		TTGACAGAAGATAGAGAGCACCA	AA298750	SBP-like protein, partial [Chrysanthemum x morifolium]	SPL13A	4	991-1013
gma-miR156c_R+2		TTGACAGAAGATAGAGAGCACCA	AA298750	SBP-like protein, partial [Chrysanthemum x morifolium]	SPL13A	4	759-781
gma-miR156c_R+2		TTGACAGAAGATAGAGAGCACCA	AA298750	SBP-like protein, partial [Chrysanthemum x morifolium]	SPL13A	4	1211-1233
gma-miR156c_R+2		TTGACAGAAGATAGAGAGCACCA	AA298750	SBP-like protein, partial [Chrysanthemum x morifolium]	SPL13A	4	939-961
gma-miR156c_R+2		TTGACAGAAGATAGAGAGCACCA	AA298750	SBP-like protein, partial [Chrysanthemum x morifolium]	SPL13A	4	1060-1082
gma-miR156c_R+2		TTGACAGAAGATAGAGAGCACCA	AA298750	SBP-like protein, partial [Chrysanthemum x morifolium]	SPL13A	4	984-1006
gma-miR156c_R+2		TTGACAGAAGATAGAGAGCACCA	AA298750	SBP-like protein, partial [Chrysanthemum x morifolium]	SPL13A	4	1079-1101
gma-miR156c_R+2		TTGACAGAAGATAGAGAGCACCA	AA298750	SBP-like protein, partial [Chrysanthemum x morifolium]	SPL13A	4	1011-1033
gma-miR156c_R+2		TTGACAGAAGATAGAGAGCACCA	AA298750	SBP-like protein, partial [Chrysanthemum x morifolium]	SPL13A	4	968-990
gma-miR156c_R+2		TTGACAGAAGATAGAGAGCACCA	AA298750	SBP-like protein, partial [Chrysanthemum x morifolium]	SPL13A	4	995-1017
gma-miR156c_R+2		TTGACAGAAGATAGAGAGCACCA	AA549960	SBP-like protein, partial [Chrysanthemum x morifolium]	SPL13A	4	576-598
mtr-miR156c-3p_L-1_2ss5TC8TC		GCTCACCCTCTATCTGTCACC	AA593370	Alpha/beta hydrolase fold-3 [Cynara cardunculus var. scolymus]	CXE2	4	810-830
ghr-MIR156c-p3_1ss21CA		GCTCACCCTCTATCTGTCATA	AA593370	Alpha/beta hydrolase fold-3 [Cynara cardunculus var. scolymus]	CXE2	3	809-830
ghr-MIR156c-p3_1ss21CA		GCTCACCCTCTATCTGTCATA	AA088960	Chloramphenicol acetyltransferase-like domain-containing protein [Cynara cardunculus var. scolymus]	LOC_Os12g27220	3.5	698-718
ppe-miR156f_L+1		TTGACAGAAGATAGAGAGCAC	AA298750	SBP-like protein, partial [Chrysanthemum x morifolium]	SPL13A	3	1058-1078
ppe-miR156f_L+1		TTGACAGAAGATAGAGAGCAC	AA298750	SBP-like protein, partial [Chrysanthemum x morifolium]	SPL13A	3	1082-1102
ppe-miR156f_L+1		TTGACAGAAGATAGAGAGCAC	AA298750	SBP-like protein, partial [Chrysanthemum x morifolium]	SPL13A	3	1069-1089
ppe-miR156f_L+1		TTGACAGAAGATAGAGAGCAC	AA298750	SBP-like protein, partial [Chrysanthemum x morifolium]	SPL13A	3	1114-1134
ppe-miR156f_L+1		TTGACAGAAGATAGAGAGCAC	AA298750	SBP-like protein, partial [Chrysanthemum x morifolium]	SPL13A	3	921-941
ppe-miR156f_L+1		TTGACAGAAGATAGAGAGCAC	AA298750	SBP-like protein, partial [Chrysanthemum x morifolium]	SPL13A	3	993-1013
ppe-miR156f_L+1		TTGACAGAAGATAGAGAGCAC	AA298750	SBP-like protein, partial [Chrysanthemum x morifolium]	SPL13A	3	761-781
ppe-miR156f_L+1		TTGACAGAAGATAGAGAGCAC	AA298750	SBP-like protein, partial [Chrysanthemum x morifolium]	SPL13A	3	1213-1233
ppe-miR156f_L+1		TTGACAGAAGATAGAGAGCAC	AA298750	SBP-like protein, partial [Chrysanthemum x morifolium]	SPL13A	3	941-961
ppe-miR156f_L+1		TTGACAGAAGATAGAGAGCAC	AA298750	SBP-like protein, partial [Chrysanthemum x morifolium]	SPL13A	3	1062-1082
ppe-miR156f_L+1		TTGACAGAAGATAGAGAGCAC	AA298750	SBP-like protein, partial [Chrysanthemum x morifolium]	SPL13A	3	986-1006
ppe-miR156f_L+1		TTGACAGAAGATAGAGAGCAC	AA298750	SBP-like protein, partial [Chrysanthemum x morifolium]	SPL13A	3	1081-1101
ppe-miR156f_L+1		TTGACAGAAGATAGAGAGCAC	AA298750	SBP-like protein, partial [Chrysanthemum x morifolium]	SPL13A	3	1013-1033
ppe-miR156f_L+1		TTGACAGAAGATAGAGAGCAC	AA298750	SBP-like protein, partial [Chrysanthemum x morifolium]	SPL13A	3	970-990
ppe-miR156f_L+1		TTGACAGAAGATAGAGAGCAC	AA298750	SBP-like protein, partial [Chrysanthemum x morifolium]	SPL13A	3	997-1017
ppe-miR156f_L+1		TTGACAGAAGATAGAGAGCAC	AA549960	SBP-like protein, partial [Chrysanthemum x morifolium]	SPL13A	3	578-598
aly-miR156f-3p_2ss7TC21CG		GCTCACCCTCTATCTGTCACG	AA593370	Alpha/beta hydrolase fold-3 [Cynara cardunculus var. scolymus]	CXE2	4	810-830
osa-miR156f-3p_L+1_2ss15TG22GA		TGCTCACTTCTCTTGCTGTCAAC	AA122680	PREDICTED: cytochrome P450 85A1 [Daucus carota subsp. sativus]	CYP85A1	4	155-176
osa-miR156f-3p_L+1_2ss15TG22GA		TGCTCACTTCTCTTGCTGTCAAC	AA269590	Mog1/PsbP, alpha/beta/alpha sandwich [Cynara cardunculus var. scolymus]	PPD4	4	1029-1050
osa-miR156f-3p_L+1_2ss15TG22GA		TGCTCACTTCTCTTGCTGTCAAC	AA269590	Mog1/PsbP, alpha/beta/alpha sandwich [Cynara cardunculus var. scolymus]	PPD4	4	1053-1074
osa-miR156f-3p_L+1_2ss15TG22GA		TGCTCACTTCTCTTGCTGTCAAC	AA269590	Mog1/PsbP, alpha/beta/alpha sandwich [Cynara cardunculus var. scolymus]	PPD4	4	1059-1080
osa-miR156f-3p_L+1_2ss15TG22GA		TGCTCACTTCTCTTGCTGTCAAC	AA269590	Mog1/PsbP, alpha/beta/alpha sandwich [Cynara cardunculus var. scolymus]	PPD4	4	1042-1063
osa-miR156f-3p_L+1_2ss15TG22GA		TGCTCACTTCTCTTGCTGTCAAC	AA269590	Mog1/PsbP, alpha/beta/alpha sandwich [Cynara cardunculus var. scolymus]	PPD4	4	1034-1055
ptc-MIR156f-p3_2ss4CA18AT		GAGAACACACGAAAGCTT	AA450340	Protein kinase, ATP binding site-containing protein [Cynara cardunculus var. scolymus]	At3g51990	3.5	286-303
ptc-MIR156f-p3_2ss4CA18AT		GAGAACACACGAAAGCTT	AA492770	hypothetical protein Ccrd_012909 [Cynara cardunculus var. scolymus]	At4g38250	4	619-635
ptc-MIR156f-p3_2ss4CA18AT		GAGAACACACGAAAGCTT	AA065520	PREDICTED: uncharacterized protein At5g39865 [Vitis vinifera]	At5g39865	4	822-840
ptc-MIR156f-p3_2ss4CA18AT		GAGAACACACGAAAGCTT	AA304590	PREDICTED: probable pyridoxal 5'-phosphate synthase subunit PDX2 isoform X1 [Ipomoea nil]	PDX2	4	405-423
ptc-MIR156f-p3_2ss4CA18AT		GAGAACACACGAAAGCTT	AA304590	PREDICTED: probable pyridoxal 5'-phosphate synthase subunit PDX2 isoform X1 [Ipomoea nil]	PDX2	4	432-450
ptc-MIR156f-p3_2ss4CA18AT		GAGAACACACGAAAGCTT	AA264540	YABBY transcription factor CDM51 [Chrysanthemum x morifolium]	YAB1	4	922-939
mtr-miR156i-3p_2ss15TG22TA		TGCTCACTTCTCTTGCTGTCAAC	AA122680	PREDICTED: cytochrome P450 85A1 [Daucus carota subsp. sativus]	CYP85A1	4	155-176
mtr-miR156i-3p_2ss15TG22TA		TGCTCACTTCTCTTGCTGTCAAC	AA269590	Mog1/PsbP, alpha/beta/alpha sandwich [Cynara cardunculus var. scolymus]	PPD4	4	1059-1080
mtr-miR156i-3p_2ss15TG22TA		TGCTCACTTCTCTTGCTGTCAAC	AA269590	Mog1/PsbP, alpha/beta/alpha sandwich [Cynara cardunculus var. scolymus]	PPD4	4	1034-1055
mtr-miR156i-3p_2ss15TG22TA		TGCTCACTTCTCTTGCTGTCAAC	AA269590	Mog1/PsbP, alpha/beta/alpha sandwich [Cynara cardunculus var. scolymus]	PPD4	4	1042-1063
mtr-miR156i-3p_2ss15TG22TA		TGCTCACTTCTCTTGCTGTCAAC	AA269590	Mog1/PsbP, alpha/beta/alpha sandwich [Cynara cardunculus var. scolymus]	PPD4	4	1053-1074
mtr-miR156i-3p_2ss15TG22TA		TGCTCACTTCTCTTGCTGTCAAC	AA269590	Mog1/PsbP, alpha/beta/alpha sandwich [Cynara cardunculus var. scolymus]	PPD4	4	1029-1050
mtr-miR156i-3p_L-1_3ss8TC9T-14TA		GCTCACCCTCTATCTGTCATC	AA593370	Alpha/beta hydrolase fold-3 [Cynara cardunculus var. scolymus]	CXE2	4	810-830
osa-MIR156j-p5		TGTTGACAGAAGAGAGTGAGC	AA298750	SBP-like protein, partial [Chrysanthemum x morifolium]	SPL13A	4	1060-1080
osa-MIR156j-p5		TGTTGACAGAAGAGAGTGAGC	AA298750	SBP-like protein, partial [Chrysanthemum x morifolium]	SPL13A	4	995-1015
osa-MIR156j-p5		TGTTGACAGAAGAGAGTGAGC	AA298750	SBP-like protein, partial [Chrysanthemum x morifolium]	SPL13A	4	1084-1104
osa-MIR156j-p5		TGTTGACAGAAGAGAGTGAGC	AA298750	SBP-like protein, partial [Chrysanthemum x morifolium]	SPL13A	4	1064-1084
osa-MIR156j-p5		TGTTGACAGAAGAGAGTGAGC	AA298750	SBP-like protein, partial [Chrysanthemum x morifolium]	SPL13A	4	923-943
osa-MIR156j-p5		TGTTGACAGAAGAGAGTGAGC	AA298750	SBP-like protein, partial [Chrysanthemum x morifolium]	SPL13A	4	988-1008
osa-MIR156j-p5		TGTTGACAGAAGAGAGTGAGC	AA298750	SBP-like protein, partial [Chrysanthemum x morifolium]	SPL13A	4	1215-1235
osa-MIR156j-p5		TGTTGACAGAAGAGAGTGAGC	AA298750	SBP-like protein, partial [Chrysanthemum x morifolium]	SPL13A	4	972-992
osa-MIR156j-p5		TGTTGACAGAAGAGAGTGAGC	AA298750	SBP-like protein, partial [Chrysanthemum x morifolium]	SPL13A	4	1071-1091
osa-MIR156j-p5		TGTTGACAGAAGAGAGTGAGC	AA298750	SBP-like protein, partial [Chrysanthemum x morifolium]	SPL13A	4	763-783
osa-MIR156j-p5		TGTTGACAGAAGAGAGTGAGC	AA549960	SBP-like protein, partial [Chrysanthemum x morifolium]	SPL13A	3	580-600
osa-MIR156j-p5		TGTTGACAGAAGAGAGTGAGC	AA154110	SBP-like protein, partial [Chrysanthemum x morifolium]	SPL6	3.5	1124-1144
osa-MIR156j-p5		TGTTGACAGAAGAGAGTGAGC	AA154110	SBP-like protein, partial [Chrysanthemum x morifolium]	SPL6	3.5	919-939
gma-miR159a-5p_2ss19TA20TA	miR159	GAGCTCCTTGAAGTCCAAAAG	AA518540	transcription factor MYC2, partial [Chrysanthemum boreale]	MYC2	4	1363-1383
gma-miR159a-5p_2ss19TA20TA		GAGCTCCTTGAAGTCCAAAAG	AA518540	transcription factor MYC2, partial [Chrysanthemum boreale]	MYC2	4	1453-1473
gma-miR159a-5p_2ss19TA20TA		GAGCTCCTTGAAGTCCAAAAG	AA518540	transcription factor MYC2, partial [Chrysanthemum boreale]	MYC2	4	1562-1582
cca-miR160a	miR160	TGCCTGGCTCCCTGGATGCCA	AA394500	DOMON domain-containing protein [Cynara cardunculus var. scolymus]	AIR12	3	267-288
mdm-miR160a		TGCCTGGCTCCCTGTATGCCA	AA394500	DOMON domain-containing protein [Cynara cardunculus var. scolymus]	AIR12	2.5	267-288
cca-miR160a		TGCCTGGCTCCCTGGATGCCA	AA004030	Aux/IAA-ARF-dimerization [Cynara cardunculus var. scolymus]	ARF10	3	1365-1385
cca-miR160a		TGCCTGGCTCCCTGGATGCCA	AA004030	Aux/IAA-ARF-dimerization [Cynara cardunculus var. scolymus]	ARF10	3	1365-1385
mdm-miR160a		TGCCTGGCTCCCTGTATGCCA	AA004030	Aux/IAA-ARF-dimerization [Cynara cardunculus var. scolymus]	ARF10	2	1365-1385
mdm-miR160a		TGCCTGGCTCCCTGTATGCCA	AA004030	Aux/IAA-ARF-dimerization [Cynara cardunculus var. scolymus]	ARF10	2	1365-1385
cca-miR160a		TGCCTGGCTCCCTGGATGCCA	AA487720	Aux/IAA-ARF-dimerization [Cynara cardunculus var. scolymus]	ARF10	2	1386-1406
cca-miR160a		TGCCTGGCTCCCTGGATGCCA	AA487720	Aux/IAA-ARF-dimerization [Cynara cardunculus var. scolymus]	ARF10	2	1553-1573
mdm-miR160a		TGCCTGGCTCCCTGTATGCCA	AA487720	Aux/IAA-ARF-dimerization [Cynara cardunculus var. scolymus]	ARF10	1.5	1553-1573
mdm-miR160a		TGCCTGGCTCCCTGTATGCCA	AA487720	Aux/IAA-ARF-dimerization [Cynara cardunculus var. scolymus]	ARF10	1.5	1386-1406
cca-miR160a		TGCCTGGCTCCCTGGATGCCA	AA072530	Aux/IAA-ARF-dimerization [Cynara cardunculus var. scolymus]	ARF16	2.5	1425-1445
cca-miR160a		TGCCTGGCTCCCTGGATGCCA	AA072530	Aux/IAA-ARF-dimerization [Cynara cardunculus var. scolymus]	ARF16	2.5	1425-1445
mdm-miR160a		TGCCTGGCTCCCTGTATGCCA	AA072530	Aux/IAA-ARF-dimerization [Cynara cardunculus var. scolymus]	ARF16	3	1425-1445
mdm-miR160a		TGCCTGGCTCCCTGTATGCCA	AA072530	Aux/IAA-ARF-dimerization [Cynara cardunculus var. scolymus]	ARF16	3	1425-1445
cca-miR160a		TGCCTGGCTCCCTGGATGCCA	AA203930	Aux/IAA-ARF-dimerization [Cynara cardunculus var. scolymus]	ARF16	1.5	1394-1414
mdm-miR160a		TGCCTGGCTCCCTGTATGCCA	AA203930	Aux/IAA-ARF-dimerization [Cynara cardunculus var. scolymus]	ARF16	2	1394-1414
cca-miR160a		TGCCTGGCTCCCTGGATGCCA	AA537080	Aux/IAA-ARF-dimerization [Cynara cardunculus var. scolymus]	ARF16	2	1306-1326
mdm-miR160a		TGCCTGGCTCCCTGTATGCCA	AA537080	Aux/IAA-ARF-dimerization [Cynara cardunculus var. scolymus]	ARF16	3	1306-1326
cca-miR160a		TGCCTGGCTCCCTGGATGCCA	AA122040	Aux/IAA-ARF-dimerization [Cynara cardunculus var. scolymus]	ARF18	2	1386-1406
mdm-miR160a		TGCCTGGCTCCCTGTATGCCA	AA122040	Aux/IAA-ARF-dimerization [Cynara cardunculus var. scolymus]	ARF18	1.5	1386-1406
mdm-miR160a		TGCCTGGCTCCCTGTATGCCA	AA420220	PREDICTED: shaggy-related protein kinase epsilon-like [Nelumbo nucifera]	ASK8	4	1838-1857
mdm-miR160a		TGCCTGGCTCCCTGTATGCCA	AA420220	PREDICTED: shaggy-related protein kinase epsilon-like [Nelumbo nucifera]	ASK8	4	1705-1724
mdm-miR160a		TGCCTGGCTCCCTGTATGCCA	AA438880	putative calcium-dependent protein kinase 13 [Taraxacum kok-saghyz]	CPK13	4	140-160
ath-miR160a-5p		TGCCTGGCTCCCTGTATGCCA	AA394500	DOMON domain-containing protein [Cynara cardunculus var. scolymus]	AIR12	2.5	267-288
ath-miR160a-5p		TGCCTGGCTCCCTGTATGCCA	AA004030	Aux/IAA-ARF-dimerization [Cynara cardunculus var. scolymus]	ARF10	2	1365-1385
ath-miR160a-5p		TGCCTGGCTCCCTGTATGCCA	AA004030	Aux/IAA-ARF-dimerization [Cynara cardunculus var. scolymus]	ARF10	2	1365-1385
ath-miR160a-5p		TGCCTGGCTCCCTGTATGCCA	AA487720	Aux/IAA-ARF-dimerization [Cynara cardunculus var. scolymus]	ARF10	1.5	1553-1573
ath-miR160a-5p		TGCCTGGCTCCCTGTATGCCA	AA487720	Aux/IAA-ARF-dimerization [Cynara cardunculus var. scolymus]	ARF10	1.5	1386-1406
ath-miR160a-5p		TGCCTGGCTCCCTGTATGCCA	AA072530	Aux/IAA-ARF-dimerization [Cynara cardunculus var. scolymus]	ARF16	3	1425-1445
ath-miR160a-5p		TGCCTGGCTCCCTGTATGCCA	AA072530	Aux/IAA-ARF-dimerization [Cynara cardunculus var. scolymus]	ARF16	3	1425-1445
ath-miR160a-5p		TGCCTGGCTCCCTGTATGCCA	AA203930	Aux/IAA-ARF-dimerization [Cynara cardunculus var. scolymus]	ARF16	2	1394-1414
ath-miR160a-5p		TGCCTGGCTCCCTGTATGCCA	AA537080	Aux/IAA-ARF-dimerization [Cynara cardunculus var. scolymus]	ARF16	3	1306-1326
ath-miR160a-5p		TGCCTGGCTCCCTGTATGCCA	AA122040	Aux/IAA-ARF-dimerization [Cynara cardunculus var. scolymus]	ARF18	1.5	1386-1406
ath-miR160a-5p		TGCCTGGCTCCCTGTATGCCA	AA420220	PREDICTED: shaggy-related protein kinase epsilon-like [Nelumbo nucifera]	ASK8	4	1838-1857
ath-miR160a-5p		TGCCTGGCTCCCTGTATGCCA	AA420220	PREDICTED: shaggy-related protein kinase epsilon-like [Nelumbo nucifera]	ASK8	4	1705-1724
ath-miR160a-5p		TGCCTGGCTCCCTGTATGCCA	AA438880	putative calcium-dependent protein kinase 13 [Taraxacum kok-saghyz]	CPK13	4	140-160
aly-miR160a-5p_R+3		TGCCTGGCTCCCTGTATGCCACCA	AA004030	Aux/IAA-ARF-dimerization [Cynara cardunculus var. scolymus]	ARF10	3	1362-1385
aly-miR160a-5p_R+3		TGCCTGGCTCCCTGTATGCCACCA	AA004030	Aux/IAA-ARF-dimerization [Cynara cardunculus var. scolymus]	ARF10	3	1362-1385
aly-miR160a-5p_R+3		TGCCTGGCTCCCTGTATGCCACCA	AA487720	Aux/IAA-ARF-dimerization [Cynara cardunculus var. scolymus]	ARF10	2.5	1550-1573
aly-miR160a-5p_R+3		TGCCTGGCTCCCTGTATGCCACCA	AA487720	Aux/IAA-ARF-dimerization [Cynara cardunculus var. scolymus]	ARF10	2.5	1383-1406
aly-miR160a-5p_R+3		TGCCTGGCTCCCTGTATGCCACCA	AA122040	Aux/IAA-ARF-dimerization [Cynara cardunculus var. scolymus]	ARF18	2.5	1383-1406
cca-miR160b		TGCCTGGCTCCCTGTATGCCA	AA394500	DOMON domain-containing protein [Cynara cardunculus var. scolymus]	AIR12	2.5	267-288
cca-miR160b		TGCCTGGCTCCCTGTATGCCA	AA004030	Aux/IAA-ARF-dimerization [Cynara cardunculus var. scolymus]	ARF10	2	1365-1385
cca-miR160b		TGCCTGGCTCCCTGTATGCCA	AA004030	Aux/IAA-ARF-dimerization [Cynara cardunculus var. scolymus]	ARF10	2	1365-1385
cca-miR160b		TGCCTGGCTCCCTGTATGCCA	AA487720	Aux/IAA-ARF-dimerization [Cynara cardunculus var. scolymus]	ARF10	1.5	1386-1406
cca-miR160b		TGCCTGGCTCCCTGTATGCCA	AA487720	Aux/IAA-ARF-dimerization [Cynara cardunculus var. scolymus]	ARF10	1.5	1553-1573
cca-miR160b		TGCCTGGCTCCCTGTATGCCA	AA072530	Aux/IAA-ARF-dimerization [Cynara cardunculus var. scolymus]	ARF16	3	1425-1445
cca-miR160b		TGCCTGGCTCCCTGTATGCCA	AA072530	Aux/IAA-ARF-dimerization [Cynara cardunculus var. scolymus]	ARF16	3	1425-1445
cca-miR160b		TGCCTGGCTCCCTGTATGCCA	AA203930	Aux/IAA-ARF-dimerization [Cynara cardunculus var. scolymus]	ARF16	2	1394-1414
cca-miR160b		TGCCTGGCTCCCTGTATGCCA	AA537080	Aux/IAA-ARF-dimerization [Cynara cardunculus var. scolymus]	ARF16	3	1306-1326
cca-miR160b		TGCCTGGCTCCCTGTATGCCA	AA122040	Aux/IAA-ARF-dimerization [Cynara cardunculus var. scolymus]	ARF18	1.5	1386-1406
cca-miR160b		TGCCTGGCTCCCTGTATGCCA	AA420220	PREDICTED: shaggy-related protein kinase epsilon-like [Nelumbo nucifera]	ASK8	4	1838-1857
cca-miR160b		TGCCTGGCTCCCTGTATGCCA	AA420220	PREDICTED: shaggy-related protein kinase epsilon-like [Nelumbo nucifera]	ASK8	4	1705-1724
cca-miR160b		TGCCTGGCTCCCTGTATGCCA	AA438880	putative calcium-dependent protein kinase 13 [Taraxacum kok-saghyz]	CPK13	4	140-160
mes-miR160c		TGCCTGGCTCCCTGTATGCCG	AA394500	DOMON domain-containing protein [Cynara cardunculus var. scolymus]	AIR12	3	267-288
vvi-miR160c		TGCCTGGCTCCCTGTATGCCA	AA394500	DOMON domain-containing protein [Cynara cardunculus var. scolymus]	AIR12	2.5	267-288
mes-miR160c		TGCCTGGCTCCCTGTATGCCG	AA004030	Aux/IAA-ARF-dimerization [Cynara cardunculus var. scolymus]	ARF10	2	1365-1385
mes-miR160c		TGCCTGGCTCCCTGTATGCCG	AA004030	Aux/IAA-ARF-dimerization [Cynara cardunculus var. scolymus]	ARF10	2	1365-1385
vvi-miR160c		TGCCTGGCTCCCTGTATGCCA	AA004030	Aux/IAA-ARF-dimerization [Cynara cardunculus var. scolymus]	ARF10	2	1365-1385
vvi-miR160c		TGCCTGGCTCCCTGTATGCCA	AA004030	Aux/IAA-ARF-dimerization [Cynara cardunculus var. scolymus]	ARF10	2	1365-1385
mes-miR160c		TGCCTGGCTCCCTGTATGCCG	AA487720	Aux/IAA-ARF-dimerization [Cynara cardunculus var. scolymus]	ARF10	2	1553-1573
mes-miR160c		TGCCTGGCTCCCTGTATGCCG	AA487720	Aux/IAA-ARF-dimerization [Cynara cardunculus var. scolymus]	ARF10	2	1386-1406
vvi-miR160c		TGCCTGGCTCCCTGTATGCCA	AA487720	Aux/IAA-ARF-dimerization [Cynara cardunculus var. scolymus]	ARF10	1.5	1553-1573
vvi-miR160c		TGCCTGGCTCCCTGTATGCCA	AA487720	Aux/IAA-ARF-dimerization [Cynara cardunculus var. scolymus]	ARF10	1.5	1386-1406
mes-miR160c		TGCCTGGCTCCCTGTATGCCG	AA072530	Aux/IAA-ARF-dimerization [Cynara cardunculus var. scolymus]	ARF16	3	1425-1445
mes-miR160c		TGCCTGGCTCCCTGTATGCCG	AA072530	Aux/IAA-ARF-dimerization [Cynara cardunculus var. scolymus]	ARF16	3	1425-1445
vvi-miR160c		TGCCTGGCTCCCTGTATGCCA	AA072530	Aux/IAA-ARF-dimerization [Cynara cardunculus var. scolymus]	ARF16	3	1425-1445
vvi-miR160c		TGCCTGGCTCCCTGTATGCCA	AA072530	Aux/IAA-ARF-dimerization [Cynara cardunculus var. scolymus]	ARF16	3	1425-1445
mes-miR160c		TGCCTGGCTCCCTGTATGCCG	AA203930	Aux/IAA-ARF-dimerization [Cynara cardunculus var. scolymus]	ARF16	2.5	1394-1414
vvi-miR160c		TGCCTGGCTCCCTGTATGCCA	AA203930	Aux/IAA-ARF-dimerization [Cynara cardunculus var. scolymus]	ARF16	2	1394-1414
mes-miR160c		TGCCTGGCTCCCTGTATGCCG	AA537080	Aux/IAA-ARF-dimerization [Cynara cardunculus var. scolymus]	ARF16	3	1306-1326
vvi-miR160c		TGCCTGGCTCCCTGTATGCCA	AA537080	Aux/IAA-ARF-dimerization [Cynara cardunculus var. scolymus]	ARF16	3	1306-1326
mes-miR160c		TGCCTGGCTCCCTGTATGCCG	AA122040	Aux/IAA-ARF-dimerization [Cynara cardunculus var. scolymus]	ARF18	2	1386-1406
vvi-miR160c		TGCCTGGCTCCCTGTATGCCA	AA122040	Aux/IAA-ARF-dimerization [Cynara cardunculus var. scolymus]	ARF18	1.5	1386-1406
vvi-miR160c		TGCCTGGCTCCCTGTATGCCA	AA420220	PREDICTED: shaggy-related protein kinase epsilon-like [Nelumbo nucifera]	ASK8	4	1838-1857
vvi-miR160c		TGCCTGGCTCCCTGTATGCCA	AA420220	PREDICTED: shaggy-related protein kinase epsilon-like [Nelumbo nucifera]	ASK8	4	1705-1724
mes-miR160c		TGCCTGGCTCCCTGTATGCCG	AA438880	putative calcium-dependent protein kinase 13 [Taraxacum kok-saghyz]	CPK13	3	140-160
vvi-miR160c		TGCCTGGCTCCCTGTATGCCA	AA438880	putative calcium-dependent protein kinase 13 [Taraxacum kok-saghyz]	CPK13	4	140-160
htu-miR162a	miR162	TCGATAAACCTCTGCATCCAG	AA530430	Chaperone DnaK [Cynara cardunculus var. scolymus]	HSP70	4	147-167
aly-miR164a-3p_2ss6AG10CT	miR164	CACGTGCTCTCCTTCTCCAAC	AA422660	Zein-binding domain-containing protein [Cynara cardunculus var. scolymus]	MYOB7	4	1200-1220
hpa-miR166a_1ss20CT	miR166	TCGGACCAGGCTTCATTCCTC	AA485480	Glycoside hydrolase, catalytic domain-containing protein [Cynara cardunculus var. scolymus]	At2g27500	4	952-973
hpa-miR166a_1ss20CT		TCGGACCAGGCTTCATTCCTC	AA564680	Glycoside hydrolase, catalytic domain-containing protein [Cynara cardunculus var. scolymus]	At2g27500	4	1061-1082
hpa-miR166a_1ss20CT		TCGGACCAGGCTTCATTCCTC	AA564680	Glycoside hydrolase, catalytic domain-containing protein [Cynara cardunculus var. scolymus]	At2g27500	4	952-973
hpa-miR166a_1ss20CT		TCGGACCAGGCTTCATTCCTC	AA005830	Glycoside hydrolase, catalytic domain-containing protein, partial [Cynara cardunculus var. scolymus]	At2g27500	4	946-967
hpa-miR166a_1ss20CT		TCGGACCAGGCTTCATTCCTC	AA381380	homeobox leucine-zipper protein [Zinnia violacea]	ATHB-15	2.5	419-439
hpa-miR166a_1ss20CT		TCGGACCAGGCTTCATTCCTC	AA381380	homeobox leucine-zipper protein [Zinnia violacea]	ATHB-15	2.5	724-744
hpa-miR166a_1ss20CT		TCGGACCAGGCTTCATTCCTC	AA381380	homeobox leucine-zipper protein [Zinnia violacea]	ATHB-15	2.5	713-733
hpa-miR166a_1ss20CT		TCGGACCAGGCTTCATTCCTC	AA381380	homeobox leucine-zipper protein [Zinnia violacea]	ATHB-15	2.5	241-261
hpa-miR166a_1ss20CT		TCGGACCAGGCTTCATTCCTC	AA381380	homeobox leucine-zipper protein [Zinnia violacea]	ATHB-15	2.5	888-908
hpa-miR166a_1ss20CT		TCGGACCAGGCTTCATTCCTC	AA012540	homeobox leucine-zipper protein [Zinnia violacea]	REV	3	1154-1174
hpa-miR166a_1ss20CT		TCGGACCAGGCTTCATTCCTC	AA012540	homeobox leucine-zipper protein [Zinnia violacea]	REV	3	658-678
hpa-miR166a_1ss20CT		TCGGACCAGGCTTCATTCCTC	AA459450	homeobox leucine-zipper protein [Zinnia violacea]	REV	3	392-412
hpa-miR166a_1ss20CT		TCGGACCAGGCTTCATTCCTC	AA003190	Homeodomain-containing protein [Cynara cardunculus var. scolymus]	REV	3	1137-1157
hpa-miR166a_1ss20CT		TCGGACCAGGCTTCATTCCTC	AA150340	Homeodomain-containing protein [Cynara cardunculus var. scolymus]	REV	3	1152-1172
mtr-miR166a_L+1R-1		CTCGGACCAGGCTTCATTCCC	AA381380	homeobox leucine-zipper protein [Zinnia violacea]	ATHB-15	3	725-745
mtr-miR166a_L+1R-1		CTCGGACCAGGCTTCATTCCC	AA381380	homeobox leucine-zipper protein [Zinnia violacea]	ATHB-15	3	889-909
mtr-miR166a_L+1R-1		CTCGGACCAGGCTTCATTCCC	AA381380	homeobox leucine-zipper protein [Zinnia violacea]	ATHB-15	3	714-734
mtr-miR166a_L+1R-1		CTCGGACCAGGCTTCATTCCC	AA381380	homeobox leucine-zipper protein [Zinnia violacea]	ATHB-15	3	420-440
mtr-miR166a_L+1R-1		CTCGGACCAGGCTTCATTCCC	AA381380	homeobox leucine-zipper protein [Zinnia violacea]	ATHB-15	3	242-262
mtr-miR166a_L+1R-1		CTCGGACCAGGCTTCATTCCC	AA012540	homeobox leucine-zipper protein [Zinnia violacea]	REV	3.5	659-679
mtr-miR166a_L+1R-1		CTCGGACCAGGCTTCATTCCC	AA012540	homeobox leucine-zipper protein [Zinnia violacea]	REV	3.5	1155-1175
mtr-miR166a_L+1R-1		CTCGGACCAGGCTTCATTCCC	AA459450	homeobox leucine-zipper protein [Zinnia violacea]	REV	3.5	393-413
mtr-miR166a_L+1R-1		CTCGGACCAGGCTTCATTCCC	AA003190	Homeodomain-containing protein [Cynara cardunculus var. scolymus]	REV	3.5	1138-1158
mtr-miR166a_L+1R-1		CTCGGACCAGGCTTCATTCCC	AA150340	Homeodomain-containing protein [Cynara cardunculus var. scolymus]	REV	3.5	1153-1173
aly-miR166a-3p_1ss1TN		NCGGACCAGGCTTCATTCCCC	AA381380	homeobox leucine-zipper protein [Zinnia violacea]	ATHB-15	2	419-439
aly-miR166a-3p_1ss1TN		NCGGACCAGGCTTCATTCCCC	AA381380	homeobox leucine-zipper protein [Zinnia violacea]	ATHB-15	2	713-733
aly-miR166a-3p_1ss1TN		NCGGACCAGGCTTCATTCCCC	AA381380	homeobox leucine-zipper protein [Zinnia violacea]	ATHB-15	2	724-744
aly-miR166a-3p_1ss1TN		NCGGACCAGGCTTCATTCCCC	AA381380	homeobox leucine-zipper protein [Zinnia violacea]	ATHB-15	2	241-261
aly-miR166a-3p_1ss1TN		NCGGACCAGGCTTCATTCCCC	AA381380	homeobox leucine-zipper protein [Zinnia violacea]	ATHB-15	2	888-908
aly-miR166a-3p_1ss1TN		NCGGACCAGGCTTCATTCCCC	AA012540	homeobox leucine-zipper protein [Zinnia violacea]	REV	2.5	1154-1174
aly-miR166a-3p_1ss1TN		NCGGACCAGGCTTCATTCCCC	AA012540	homeobox leucine-zipper protein [Zinnia violacea]	REV	2.5	658-678
aly-miR166a-3p_1ss1TN		NCGGACCAGGCTTCATTCCCC	AA459450	homeobox leucine-zipper protein [Zinnia violacea]	REV	2.5	392-412
aly-miR166a-3p_1ss1TN		NCGGACCAGGCTTCATTCCCC	AA003190	Homeodomain-containing protein [Cynara cardunculus var. scolymus]	REV	2.5	1137-1157
aly-miR166a-3p_1ss1TN		NCGGACCAGGCTTCATTCCCC	AA150340	Homeodomain-containing protein [Cynara cardunculus var. scolymus]	REV	2.5	1152-1172
mtr-MIR166c-p3		TCTCGGACCAGGCTTCATTC	AA381380	homeobox leucine-zipper protein [Zinnia violacea]	ATHB-15	4	891-910
mtr-MIR166c-p3		TCTCGGACCAGGCTTCATTC	AA381380	homeobox leucine-zipper protein [Zinnia violacea]	ATHB-15	4	716-735
mtr-MIR166c-p3		TCTCGGACCAGGCTTCATTC	AA381380	homeobox leucine-zipper protein [Zinnia violacea]	ATHB-15	4	727-746
mtr-MIR166c-p3		TCTCGGACCAGGCTTCATTC	AA381380	homeobox leucine-zipper protein [Zinnia violacea]	ATHB-15	4	244-263
mtr-MIR166c-p3		TCTCGGACCAGGCTTCATTC	AA381380	homeobox leucine-zipper protein [Zinnia violacea]	ATHB-15	4	422-441
mtr-MIR166e-p5_2ss3AG19AC		GGGATGTTGGCTGGCTCGC	AA102030	protein of unknown function DUF296 [Cynara cardunculus var. scolymus]	AHL14	4	589-606
osa-miR166i-3p_2ss1TN6TC		NCGGACCAGGCTTCATTCCTC	AA005830	Glycoside hydrolase, catalytic domain-containing protein, partial [Cynara cardunculus var. scolymus]	At2g27500	4	946-967
osa-miR166i-3p_2ss1TN6TC		NCGGACCAGGCTTCATTCCTC	AA381380	homeobox leucine-zipper protein [Zinnia violacea]	ATHB-15	2	888-908
osa-miR166i-3p_2ss1TN6TC		NCGGACCAGGCTTCATTCCTC	AA381380	homeobox leucine-zipper protein [Zinnia violacea]	ATHB-15	2	713-733
osa-miR166i-3p_2ss1TN6TC		NCGGACCAGGCTTCATTCCTC	AA381380	homeobox leucine-zipper protein [Zinnia violacea]	ATHB-15	2	419-439
osa-miR166i-3p_2ss1TN6TC		NCGGACCAGGCTTCATTCCTC	AA381380	homeobox leucine-zipper protein [Zinnia violacea]	ATHB-15	2	241-261
osa-miR166i-3p_2ss1TN6TC		NCGGACCAGGCTTCATTCCTC	AA381380	homeobox leucine-zipper protein [Zinnia violacea]	ATHB-15	2	724-744
osa-miR166i-3p_2ss1TN6TC		NCGGACCAGGCTTCATTCCTC	AA012540	homeobox leucine-zipper protein [Zinnia violacea]	REV	2.5	1154-1174
osa-miR166i-3p_2ss1TN6TC		NCGGACCAGGCTTCATTCCTC	AA012540	homeobox leucine-zipper protein [Zinnia violacea]	REV	2.5	658-678
osa-miR166i-3p_2ss1TN6TC		NCGGACCAGGCTTCATTCCTC	AA459450	homeobox leucine-zipper protein [Zinnia violacea]	REV	2.5	392-412
osa-miR166i-3p_2ss1TN6TC		NCGGACCAGGCTTCATTCCTC	AA003190	Homeodomain-containing protein [Cynara cardunculus var. scolymus]	REV	2.5	1137-1157
osa-miR166i-3p_2ss1TN6TC		NCGGACCAGGCTTCATTCCTC	AA150340	Homeodomain-containing protein [Cynara cardunculus var. scolymus]	REV	2.5	1152-1172
ptc-miR166n_L-1R+1_1ss2CT		TGGACCAGGCTTCATTCCTTT	AA005830	Glycoside hydrolase, catalytic domain-containing protein, partial [Cynara cardunculus var. scolymus]	At2g27500	3.5	945-966
ptc-miR166n_L-1R+1_1ss2CT		TGGACCAGGCTTCATTCCTTT	AA381380	homeobox leucine-zipper protein [Zinnia violacea]	ATHB-15	3.5	887-907
ptc-miR166n_L-1R+1_1ss2CT		TGGACCAGGCTTCATTCCTTT	AA381380	homeobox leucine-zipper protein [Zinnia violacea]	ATHB-15	3.5	723-743
ptc-miR166n_L-1R+1_1ss2CT		TGGACCAGGCTTCATTCCTTT	AA381380	homeobox leucine-zipper protein [Zinnia violacea]	ATHB-15	3.5	240-260
ptc-miR166n_L-1R+1_1ss2CT		TGGACCAGGCTTCATTCCTTT	AA381380	homeobox leucine-zipper protein [Zinnia violacea]	ATHB-15	3.5	418-438
ptc-miR166n_L-1R+1_1ss2CT		TGGACCAGGCTTCATTCCTTT	AA381380	homeobox leucine-zipper protein [Zinnia violacea]	ATHB-15	3.5	712-732
ptc-miR166n_L-1R+1_1ss2CT		TGGACCAGGCTTCATTCCTTT	AA012540	homeobox leucine-zipper protein [Zinnia violacea]	REV	4	1153-1173
ptc-miR166n_L-1R+1_1ss2CT		TGGACCAGGCTTCATTCCTTT	AA012540	homeobox leucine-zipper protein [Zinnia violacea]	REV	4	657-677
ptc-miR166n_L-1R+1_1ss2CT		TGGACCAGGCTTCATTCCTTT	AA459450	homeobox leucine-zipper protein [Zinnia violacea]	REV	4	391-411
ptc-miR166n_L-1R+1_1ss2CT		TGGACCAGGCTTCATTCCTTT	AA003190	Homeodomain-containing protein [Cynara cardunculus var. scolymus]	REV	4	1136-1156
ptc-miR166n_L-1R+1_1ss2CT		TGGACCAGGCTTCATTCCTTT	AA150340	Homeodomain-containing protein [Cynara cardunculus var. scolymus]	REV	4	1151-1171
cca-miR167_R-1_1ss21GT	miR167	TGAAGCTGCCAGCATGATCTT	AA542760	hypothetical protein Ccrd_018677 [Cynara cardunculus var. scolymus]	ARF12	4	141-162
cca-miR167_R-3		TGAAGCTGCCAGCATGATC	AA542760	hypothetical protein Ccrd_018677 [Cynara cardunculus var. scolymus]	ARF12	4	143-162
cca-miR167_R-3		TGAAGCTGCCAGCATGATC	AA007370	PREDICTED: auxin response factor 6 isoform X1 [Vitis vinifera]	ARF6	4	2819-2838
cca-miR167_R-3		TGAAGCTGCCAGCATGATC	AA007370	PREDICTED: auxin response factor 6 isoform X1 [Vitis vinifera]	ARF6	4	2192-2211
cca-miR167_R-3		TGAAGCTGCCAGCATGATC	AA585760	hypothetical protein Ccrd_011552 [Cynara cardunculus var. scolymus]	EMS1	4	2082-2101
cca-miR167_R-3		TGAAGCTGCCAGCATGATC	AA327520	Coactivator CBP, KIX domain-containing protein [Cynara cardunculus var. scolymus]	MED15A	4	3705-3722
cca-miR167_R-3		TGAAGCTGCCAGCATGATC	AA327520	Coactivator CBP, KIX domain-containing protein [Cynara cardunculus var. scolymus]	MED15A	4	3687-3704
cca-miR167_R-3		TGAAGCTGCCAGCATGATC	AA327520	Coactivator CBP, KIX domain-containing protein [Cynara cardunculus var. scolymus]	MED15A	4	3705-3722
cca-miR167_R-3		TGAAGCTGCCAGCATGATC	AA327520	Coactivator CBP, KIX domain-containing protein [Cynara cardunculus var. scolymus]	MED15A	4	3400-3417
cca-miR167_R-3		TGAAGCTGCCAGCATGATC	AA327520	Coactivator CBP, KIX domain-containing protein [Cynara cardunculus var. scolymus]	MED15A	4	3672-3689
cca-miR167_R-3		TGAAGCTGCCAGCATGATC	AA420900	F-box domain, cyclin-like protein [Cynara cardunculus var. scolymus]	PP2A13	3.5	737-755
cca-miR167_R-3		TGAAGCTGCCAGCATGATC	AA020540	Zinc finger, RING/FYVE/PHD-type [Cynara cardunculus var. scolymus]	PRT1	4	184-203
cca-miR167_R-3		TGAAGCTGCCAGCATGATC	AA321610	Uncharacterized protein family Ycf36 [Cynara cardunculus var. scolymus]	ycf36	4	262-279
cca-miR167_R-3		TGAAGCTGCCAGCATGATC	AA321610	Uncharacterized protein family Ycf36 [Cynara cardunculus var. scolymus]	ycf36	4	262-279
cca-miR167_R-3		TGAAGCTGCCAGCATGATC	AA321610	Uncharacterized protein family Ycf36 [Cynara cardunculus var. scolymus]	ycf36	4	472-489
ppe-MIR167c-p3_1ss13GT		GATCATGTGGTATCTTCATC	AA266660	hypothetical protein Ccrd_024678 [Cynara cardunculus var. scolymus]	CSK	4	625-643
mdm-MIR167c-p3_1ss13GT		GATCATGTGGTATCTTCACC	AA191660	PREDICTED: 3-oxoacyl-[acyl-carrier-protein] synthase II, chloroplastic-like isoform X1 [Nelumbo nucifera]	KAS2	3	1250-1270
mdm-MIR167c-p3_1ss13GT		GATCATGTGGTATCTTCACC	AA191660	PREDICTED: 3-oxoacyl-[acyl-carrier-protein] synthase II, chloroplastic-like isoform X1 [Nelumbo nucifera]	KAS2	3	1242-1262
mdm-MIR167c-p3_1ss13GT		GATCATGTGGTATCTTCACC	AA191660	PREDICTED: 3-oxoacyl-[acyl-carrier-protein] synthase II, chloroplastic-like isoform X1 [Nelumbo nucifera]	KAS2	3	1373-1393
mdm-MIR167c-p3_1ss13GT		GATCATGTGGTATCTTCACC	AA191660	PREDICTED: 3-oxoacyl-[acyl-carrier-protein] synthase II, chloroplastic-like isoform X1 [Nelumbo nucifera]	KAS2	3	1284-1304
mdm-MIR167c-p3_1ss13GT		GATCATGTGGTATCTTCACC	AA191660	PREDICTED: 3-oxoacyl-[acyl-carrier-protein] synthase II, chloroplastic-like isoform X1 [Nelumbo nucifera]	KAS2	3	1250-1270
mdm-MIR167c-p3_1ss13GT		GATCATGTGGTATCTTCACC	AA191660	PREDICTED: 3-oxoacyl-[acyl-carrier-protein] synthase II, chloroplastic-like isoform X1 [Nelumbo nucifera]	KAS2	3	1234-1254
ppe-MIR167c-p3_1ss13GT		GATCATGTGGTATCTTCATC	AA191660	PREDICTED: 3-oxoacyl-[acyl-carrier-protein] synthase II, chloroplastic-like isoform X1 [Nelumbo nucifera]	KAS2	3.5	1250-1270
ppe-MIR167c-p3_1ss13GT		GATCATGTGGTATCTTCATC	AA191660	PREDICTED: 3-oxoacyl-[acyl-carrier-protein] synthase II, chloroplastic-like isoform X1 [Nelumbo nucifera]	KAS2	3.5	1284-1304
ppe-MIR167c-p3_1ss13GT		GATCATGTGGTATCTTCATC	AA191660	PREDICTED: 3-oxoacyl-[acyl-carrier-protein] synthase II, chloroplastic-like isoform X1 [Nelumbo nucifera]	KAS2	3.5	1234-1254
ppe-MIR167c-p3_1ss13GT		GATCATGTGGTATCTTCATC	AA191660	PREDICTED: 3-oxoacyl-[acyl-carrier-protein] synthase II, chloroplastic-like isoform X1 [Nelumbo nucifera]	KAS2	3.5	1242-1262
ppe-MIR167c-p3_1ss13GT		GATCATGTGGTATCTTCATC	AA191660	PREDICTED: 3-oxoacyl-[acyl-carrier-protein] synthase II, chloroplastic-like isoform X1 [Nelumbo nucifera]	KAS2	3.5	1373-1393
ppe-MIR167c-p3_1ss13GT		GATCATGTGGTATCTTCATC	AA191660	PREDICTED: 3-oxoacyl-[acyl-carrier-protein] synthase II, chloroplastic-like isoform X1 [Nelumbo nucifera]	KAS2	3.5	1250-1270
ppe-MIR167c-p3_1ss13GT		GATCATGTGGTATCTTCATC	AA146590	PREDICTED: trans-resveratrol di-O-methyltransferase [Vitis vinifera]	ROMT	4	791-810
ppe-MIR167c-p3_1ss13GT		GATCATGTGGTATCTTCATC	AA230880	PREDICTED: trans-resveratrol di-O-methyltransferase [Vitis vinifera]	ROMT	4	984-1003
ppe-MIR167c-p3_1ss13GT		GATCATGTGGTATCTTCATC	AA422320	Armadillo-like helical [Cynara cardunculus var. scolymus]	TOR1L4	3.5	1627-1645
mdm-MIR167g-p3_1ss13GT		GATCATGTGGTATCTTCACC	AA191660	PREDICTED: 3-oxoacyl-[acyl-carrier-protein] synthase II, chloroplastic-like isoform X1 [Nelumbo nucifera]	KAS2	3	1250-1270
mdm-MIR167g-p3_1ss13GT		GATCATGTGGTATCTTCACC	AA191660	PREDICTED: 3-oxoacyl-[acyl-carrier-protein] synthase II, chloroplastic-like isoform X1 [Nelumbo nucifera]	KAS2	3	1234-1254
mdm-MIR167g-p3_1ss13GT		GATCATGTGGTATCTTCACC	AA191660	PREDICTED: 3-oxoacyl-[acyl-carrier-protein] synthase II, chloroplastic-like isoform X1 [Nelumbo nucifera]	KAS2	3	1284-1304
mdm-MIR167g-p3_1ss13GT		GATCATGTGGTATCTTCACC	AA191660	PREDICTED: 3-oxoacyl-[acyl-carrier-protein] synthase II, chloroplastic-like isoform X1 [Nelumbo nucifera]	KAS2	3	1250-1270
mdm-MIR167g-p3_1ss13GT		GATCATGTGGTATCTTCACC	AA191660	PREDICTED: 3-oxoacyl-[acyl-carrier-protein] synthase II, chloroplastic-like isoform X1 [Nelumbo nucifera]	KAS2	3	1373-1393
mdm-MIR167g-p3_1ss13GT		GATCATGTGGTATCTTCACC	AA191660	PREDICTED: 3-oxoacyl-[acyl-carrier-protein] synthase II, chloroplastic-like isoform X1 [Nelumbo nucifera]	KAS2	3	1242-1262
cca-miR168a	miR168	TCGCTTGGTGCAGGTCGGGAA	AA306690	Argonaute/Dicer protein, PAZ [Cynara cardunculus var. scolymus]	AGO1	4	619-639
cca-miR168a		TCGCTTGGTGCAGGTCGGGAA	AA306690	Argonaute/Dicer protein, PAZ [Cynara cardunculus var. scolymus]	AGO1	4	527-547
mtr-miR168c-3p_L-1_1ss10CT		CCGCCTTGTATCAACTGAAT	AA150210	Concanavalin A-like lectin/glucanase, subgroup [Cynara cardunculus var. scolymus]	PUB34	4	2004-2022
vvi-miR169a	miR169	CAGCCAAGGATGACTTGCCGG	AA454670	CCAAT-binding factor, conserved site-containing protein [Cynara cardunculus var. scolymus]	NFYA2	3.5	1057-1077
vvi-miR169a		CAGCCAAGGATGACTTGCCGG	AA514760	NF-Y protein, partial [Chrysanthemum x morifolium]	NFYA3	4	1092-1112
cca-miR169a_1ss21TG		TAGCCAAGGATGACTTGCCTG	AA454670	CCAAT-binding factor, conserved site-containing protein [Cynara cardunculus var. scolymus]	NFYA2	2.5	1057-1077
cca-miR169a_1ss21TG		TAGCCAAGGATGACTTGCCTG	AA514760	NF-Y protein, partial [Chrysanthemum x morifolium]	NFYA3	3	1092-1112
cca-miR169a_2ss20TA21TG		TAGCCAAGGATGACTTGCCAG	AA454670	CCAAT-binding factor, conserved site-containing protein [Cynara cardunculus var. scolymus]	NFYA2	3	1056-1077
cca-miR169a_2ss20TA21TG		TAGCCAAGGATGACTTGCCAG	AA514760	NF-Y protein, partial [Chrysanthemum x morifolium]	NFYA3	4	1092-1112
cca-miR169a_R-1		TAGCCAAGGATGACTTGCCT	AA454670	CCAAT-binding factor, conserved site-containing protein [Cynara cardunculus var. scolymus]	NFYA2	2	1058-1077
cca-miR169a_R-1		TAGCCAAGGATGACTTGCCT	AA514760	NF-Y protein, partial [Chrysanthemum x morifolium]	NFYA3	2	1093-1112
cca-miR169a_R-1_1ss15TC		TAGCCAAGGATGACCTGCCT	AA454670	CCAAT-binding factor, conserved site-containing protein [Cynara cardunculus var. scolymus]	NFYA2	3	1058-1077
cca-miR169a_R-1_1ss15TC		TAGCCAAGGATGACCTGCCT	AA514760	NF-Y protein, partial [Chrysanthemum x morifolium]	NFYA3	3	1093-1112
lus-miR169b_R-2_1ss7AG		TAGCCAGGGATGACTTGCC	AA454670	CCAAT-binding factor, conserved site-containing protein [Cynara cardunculus var. scolymus]	NFYA2	3	1059-1077
lus-miR169b_R-2_1ss7AG		TAGCCAGGGATGACTTGCC	AA514760	NF-Y protein, partial [Chrysanthemum x morifolium]	NFYA3	3	1094-1112
ath-miR169b-3p_2ss12C-15CT		GGCAAGTTGTCTTTGGCTACA	AA507930	ER lumen protein retaining receptor [Cynara cardunculus var. scolymus]	ERD2	3.5	436-456
cca-MIR169b-p5_2ss13AG20AT		TAGCCAAGGATGGCTTGCTT	AA592160	glutathione S-transferase [Helianthus annuus]	GSTF9	4	736-754
cca-MIR169b-p5_2ss13AG20AT		TAGCCAAGGATGGCTTGCTT	AA454670	CCAAT-binding factor, conserved site-containing protein [Cynara cardunculus var. scolymus]	NFYA2	3.5	1058-1077
cca-MIR169b-p5_2ss13AG20AT		TAGCCAAGGATGGCTTGCTT	AA514760	NF-Y protein, partial [Chrysanthemum x morifolium]	NFYA3	3.5	1093-1112
sbi-miR169c_R+2_1ss20TC		TAGCCAAGGATGACTTGCCCAGC	AA454670	CCAAT-binding factor, conserved site-containing protein [Cynara cardunculus var. scolymus]	NFYA2	3	1055-1077
mes-miR169f		TAGCCAAGGATGACTTGCCGG	AA454670	CCAAT-binding factor, conserved site-containing protein [Cynara cardunculus var. scolymus]	NFYA2	3.5	1057-1077
mes-miR169f		TAGCCAAGGATGACTTGCCGG	AA514760	NF-Y protein, partial [Chrysanthemum x morifolium]	NFYA3	4	1092-1112
sbi-MIR169g-p5_2ss3AT17GC		TTTATTTGCTCTTCTTCT	AA121000	ABC transporter, conserved site-containing protein [Cynara cardunculus var. scolymus]	ABCI6	4	93-109
sbi-MIR169g-p5_2ss3AT17GC		TTTATTTGCTCTTCTTCT	AA121000	ABC transporter, conserved site-containing protein [Cynara cardunculus var. scolymus]	ABCI6	4	464-480
sbi-MIR169g-p5_2ss3AT17GC		TTTATTTGCTCTTCTTCT	AA121000	ABC transporter, conserved site-containing protein [Cynara cardunculus var. scolymus]	ABCI6	4	641-657
sbi-MIR169g-p5_2ss3AT17GC		TTTATTTGCTCTTCTTCT	AA121000	ABC transporter, conserved site-containing protein [Cynara cardunculus var. scolymus]	ABCI6	4	497-513
sbi-MIR169g-p5_2ss3AT17GC		TTTATTTGCTCTTCTTCT	AA121000	ABC transporter, conserved site-containing protein [Cynara cardunculus var. scolymus]	ABCI6	4	641-657
sbi-MIR169g-p5_2ss3AT17GC		TTTATTTGCTCTTCTTCT	AA121000	ABC transporter, conserved site-containing protein [Cynara cardunculus var. scolymus]	ABCI6	4	633-649
sbi-MIR169g-p5_2ss3AT17GC		TTTATTTGCTCTTCTTCT	AA310720	ABC transporter, conserved site-containing protein [Cynara cardunculus var. scolymus]	ABCI6	4	617-633
sbi-MIR169g-p5_2ss3AT17GC		TTTATTTGCTCTTCTTCT	AA310720	ABC transporter, conserved site-containing protein [Cynara cardunculus var. scolymus]	ABCI6	4	629-645
sbi-MIR169g-p5_2ss3AT17GC		TTTATTTGCTCTTCTTCT	AA229130	Sucraseferredoxin-like protein [Cynara cardunculus var. scolymus]	AIM32	3.5	507-524
sbi-MIR169g-p5_2ss3AT17GC		TTTATTTGCTCTTCTTCT	AA225950	Chloramphenicol acetyltransferase-like domain-containing protein [Cynara cardunculus var. scolymus]	At3g50280	3.5	482-499
sbi-MIR169g-p5_2ss3AT17GC		TTTATTTGCTCTTCTTCT	AA225950	Chloramphenicol acetyltransferase-like domain-containing protein [Cynara cardunculus var. scolymus]	At3g50280	3.5	460-477
sbi-MIR169g-p5_2ss3AT17GC		TTTATTTGCTCTTCTTCT	AA225950	Chloramphenicol acetyltransferase-like domain-containing protein [Cynara cardunculus var. scolymus]	At3g50280	3.5	1356-1373
sbi-MIR169g-p5_2ss3AT17GC		TTTATTTGCTCTTCTTCT	AA225950	Chloramphenicol acetyltransferase-like domain-containing protein [Cynara cardunculus var. scolymus]	At3g50280	3.5	1296-1313
sbi-MIR169g-p5_2ss3AT17GC		TTTATTTGCTCTTCTTCT	AA225950	Chloramphenicol acetyltransferase-like domain-containing protein [Cynara cardunculus var. scolymus]	At3g50280	3.5	1300-1317
sbi-MIR169g-p5_2ss3AT17GC		TTTATTTGCTCTTCTTCT	AA142690	hypothetical protein Ccrd_011526 [Cynara cardunculus var. scolymus]	BAG7	4	387-404
sbi-MIR169g-p5_2ss3AT17GC		TTTATTTGCTCTTCTTCT	AA142690	hypothetical protein Ccrd_011526 [Cynara cardunculus var. scolymus]	BAG7	4	194-211
sbi-MIR169g-p5_2ss3AT17GC		TTTATTTGCTCTTCTTCT	AA600470	Cupredoxin [Cynara cardunculus var. scolymus]	Bp10	3	1721-1737
sbi-MIR169g-p5_2ss3AT17GC		TTTATTTGCTCTTCTTCT	AA600470	Cupredoxin [Cynara cardunculus var. scolymus]	Bp10	3	1916-1932
sbi-MIR169g-p5_2ss3AT17GC		TTTATTTGCTCTTCTTCT	AA254730	unnamed protein product [Coffea canephora]	CFM2	4	860-877
sbi-MIR169g-p5_2ss3AT17GC		TTTATTTGCTCTTCTTCT	AA254730	unnamed protein product [Coffea canephora]	CFM2	4	1026-1043
sbi-MIR169g-p5_2ss3AT17GC		TTTATTTGCTCTTCTTCT	AA254730	unnamed protein product [Coffea canephora]	CFM2	4	860-877
sbi-MIR169g-p5_2ss3AT17GC		TTTATTTGCTCTTCTTCT	AA254730	unnamed protein product [Coffea canephora]	CFM2	4	860-877
sbi-MIR169g-p5_2ss3AT17GC		TTTATTTGCTCTTCTTCT	AA254730	unnamed protein product [Coffea canephora]	CFM2	4	860-877
sbi-MIR169g-p5_2ss3AT17GC		TTTATTTGCTCTTCTTCT	AA303610	Coilin [Cynara cardunculus var. scolymus]	COIL	4	876-893
sbi-MIR169g-p5_2ss3AT17GC		TTTATTTGCTCTTCTTCT	AA315340	Coilin [Cynara cardunculus var. scolymus]	COIL	4	800-817
sbi-MIR169g-p5_2ss3AT17GC		TTTATTTGCTCTTCTTCT	AA234380	cytochrome P450 [Cynara cardunculus var. scolymus]	CYP89A2	3.5	750-767
sbi-MIR169g-p5_2ss3AT17GC		TTTATTTGCTCTTCTTCT	AA245620	Multi antimicrobial extrusion protein [Cynara cardunculus var. scolymus]	DTX31	4	1622-1638
sbi-MIR169g-p5_2ss3AT17GC		TTTATTTGCTCTTCTTCT	AA245620	Multi antimicrobial extrusion protein [Cynara cardunculus var. scolymus]	DTX31	4	1536-1552
sbi-MIR169g-p5_2ss3AT17GC		TTTATTTGCTCTTCTTCT	AA141770	hypothetical protein CISIN_1g008113mg [Citrus sinensis]	FKBP62	3	954-971
sbi-MIR169g-p5_2ss3AT17GC		TTTATTTGCTCTTCTTCT	AA013580	Beta-lactamase-related protein [Cynara cardunculus var. scolymus]	lact-2	2.5	72-89
sbi-MIR169g-p5_2ss3AT17GC		TTTATTTGCTCTTCTTCT	AA171260	Beta-lactamase-related protein [Cynara cardunculus var. scolymus]	lact-2	2.5	465-482
sbi-MIR169g-p5_2ss3AT17GC		TTTATTTGCTCTTCTTCT	AA171260	Beta-lactamase-related protein [Cynara cardunculus var. scolymus]	lact-2	2.5	476-493
sbi-MIR169g-p5_2ss3AT17GC		TTTATTTGCTCTTCTTCT	AA171260	Beta-lactamase-related protein [Cynara cardunculus var. scolymus]	lact-2	2.5	435-452
sbi-MIR169g-p5_2ss3AT17GC		TTTATTTGCTCTTCTTCT	AA171260	Beta-lactamase-related protein [Cynara cardunculus var. scolymus]	lact-2	2.5	56-73
sbi-MIR169g-p5_2ss3AT17GC		TTTATTTGCTCTTCTTCT	AA171260	Beta-lactamase-related protein [Cynara cardunculus var. scolymus]	lact-2	2.5	1071-1088
sbi-MIR169g-p5_2ss3AT17GC		TTTATTTGCTCTTCTTCT	AA171260	Beta-lactamase-related protein [Cynara cardunculus var. scolymus]	lact-2	2.5	54-71
sbi-MIR169g-p5_2ss3AT17GC		TTTATTTGCTCTTCTTCT	AA610530	Beta-lactamase-related protein [Cynara cardunculus var. scolymus]	lact-2	2.5	339-356
sbi-MIR169g-p5_2ss3AT17GC		TTTATTTGCTCTTCTTCT	AA036780	Malonyl-CoA decarboxylase [Cynara cardunculus var. scolymus]	MLYCD	3	1605-1623
sbi-MIR169g-p5_2ss3AT17GC		TTTATTTGCTCTTCTTCT	AA036780	Malonyl-CoA decarboxylase [Cynara cardunculus var. scolymus]	MLYCD	3	1570-1588
sbi-MIR169g-p5_2ss3AT17GC		TTTATTTGCTCTTCTTCT	AA033840	PREDICTED: peptide methionine sulfoxide reductase A5 [Nicotiana attenuata]	MSRA5	4	583-601
sbi-MIR169g-p5_2ss3AT17GC		TTTATTTGCTCTTCTTCT	AA033840	PREDICTED: peptide methionine sulfoxide reductase A5 [Nicotiana attenuata]	MSRA5	4	511-529
sbi-MIR169g-p5_2ss3AT17GC		TTTATTTGCTCTTCTTCT	AA125370	Formylmethionine deformylase [Cynara cardunculus var. scolymus]	PDF1A	3	495-511
sbi-MIR169g-p5_2ss3AT17GC		TTTATTTGCTCTTCTTCT	AA125370	Formylmethionine deformylase [Cynara cardunculus var. scolymus]	PDF1A	3	483-499
sbi-MIR169g-p5_2ss3AT17GC		TTTATTTGCTCTTCTTCT	AA601890	hypothetical protein Ccrd_003118 [Cynara cardunculus var. scolymus]	PTAC12	3.5	1236-1253
sbi-MIR169g-p5_2ss3AT17GC		TTTATTTGCTCTTCTTCT	AA372220	F-box domain, cyclin-like protein [Cynara cardunculus var. scolymus]	TULP5	4	711-729
sbi-MIR169g-p5_2ss3AT17GC		TTTATTTGCTCTTCTTCT	AA387020	hypothetical protein CARUB_v10018208mg [Capsella rubella]	UBICEP52-7	4	538-555
sbi-MIR169g-p5_2ss3AT17GC		TTTATTTGCTCTTCTTCT	AA352380	hypothetical protein MIMGU_mgv1a015002mg [Erythranthe guttata]	UBICEP52-7	4	458-475
sbi-MIR169g-p5_2ss3AT17GC		TTTATTTGCTCTTCTTCT	AA606820	hypothetical protein MIMGU_mgv1a015002mg [Erythranthe guttata]	UBICEP52-7	4	446-463
sbi-MIR169g-p5_2ss3AT17GC		TTTATTTGCTCTTCTTCT	AA387810	Peptidase C19, ubiquitin carboxyl-terminal hydrolase 2 [Cynara cardunculus var. scolymus]	UBP21	4	1818-1835
ath-miR169h_R-2_1ss7AG		TAGCCAGGGATGACTTGCC	AA454670	CCAAT-binding factor, conserved site-containing protein [Cynara cardunculus var. scolymus]	NFYA2	3	1059-1077
ath-miR169h_R-2_1ss7AG		TAGCCAGGGATGACTTGCC	AA514760	NF-Y protein, partial [Chrysanthemum x morifolium]	NFYA3	3	1094-1112
ptc-miR169i_1ss20TA		TAGCCAAGGATGACTTGCCAG	AA454670	CCAAT-binding factor, conserved site-containing protein [Cynara cardunculus var. scolymus]	NFYA2	3	1056-1077
ptc-miR169i_1ss20TA		TAGCCAAGGATGACTTGCCAG	AA514760	NF-Y protein, partial [Chrysanthemum x morifolium]	NFYA3	4	1092-1112
ptc-miR169i_2ss7AC20TA		TAGCCACGGATGACTTGCCAG	AA293310	hypothetical protein Ccrd_016084 [Cynara cardunculus var. scolymus]	TTC38	4	1020-1040
ptc-miR169i_2ss7AC20TA		TAGCCACGGATGACTTGCCAG	AA293310	hypothetical protein Ccrd_016084 [Cynara cardunculus var. scolymus]	TTC38	4	980-1000
ptc-miR169i_R+1_1		TAGCCAAGGATGACTTGCCTGC	AA454670	CCAAT-binding factor, conserved site-containing protein [Cynara cardunculus var. scolymus]	NFYA2	3.5	1056-1077
ptc-miR169i_R+1_1		TAGCCAAGGATGACTTGCCTGC	AA514760	NF-Y protein, partial [Chrysanthemum x morifolium]	NFYA3	4	1091-1112
ptc-miR169i_R+1_1ss20TA		TAGCCAAGGATGACTTGCCAGA	AA454670	CCAAT-binding factor, conserved site-containing protein [Cynara cardunculus var. scolymus]	NFYA2	4	1055-1077
ptc-miR169i_R+1_1ss20TA		TAGCCAAGGATGACTTGCCAGA	AA514760	NF-Y protein, partial [Chrysanthemum x morifolium]	NFYA3	4	1091-1112
ptc-miR169i_R+1_2		TAGCCAAGGATGACTTGCCTGT	AA454670	CCAAT-binding factor, conserved site-containing protein [Cynara cardunculus var. scolymus]	NFYA2	3.5	1056-1077
ptc-miR169i_R+1_2		TAGCCAAGGATGACTTGCCTGT	AA514760	NF-Y protein, partial [Chrysanthemum x morifolium]	NFYA3	3.5	1090-1112
aly-miR169j-3p_R+1		GGCAGTCTCCTTGGCTATCC	AA111380	NF-Y protein, partial [Chrysanthemum x morifolium]	NFYB3	4	172-190
aly-miR169j-3p_R+1		GGCAGTCTCCTTGGCTATCC	AA111380	NF-Y protein, partial [Chrysanthemum x morifolium]	NFYB3	4	167-185
aly-miR169j-3p_R+1		GGCAGTCTCCTTGGCTATCC	AA316540	GTP binding protein [Cichorium intybus x Cichorium endivia]	RHN1	4	701-719
aly-miR169j-3p_R+1		GGCAGTCTCCTTGGCTATCC	AA316540	GTP binding protein [Cichorium intybus x Cichorium endivia]	RHN1	4	650-668
ppe-miR169k		GAGCCAAGGATGAATTGCCGG	AA454670	CCAAT-binding factor, conserved site-containing protein [Cynara cardunculus var. scolymus]	NFYA2	3	1057-1077
ppe-miR169k		GAGCCAAGGATGAATTGCCGG	AA514760	NF-Y protein, partial [Chrysanthemum x morifolium]	NFYA3	4	1092-1112
far-MIR169-p5_1ss10CT		ATGGGCAGTTACCTTGGC	AA539180	GYF-like protein, partial [Cynara cardunculus var. scolymus]	At5g08430	4	372-389
far-MIR169-p5_1ss10CT		ATGGGCAGTTACCTTGGC	AA539180	GYF-like protein, partial [Cynara cardunculus var. scolymus]	At5g08430	4	358-375
far-MIR169-p5_1ss10CT		ATGGGCAGTTACCTTGGC	AA539180	GYF-like protein, partial [Cynara cardunculus var. scolymus]	At5g08430	4	370-387
far-MIR169-p5_1ss10CT		ATGGGCAGTTACCTTGGC	AA397550	Extradiol aromatic ring-opening dioxygenase, DODA type [Cynara cardunculus var. scolymus]	LIGB	3.5	402-418
far-MIR169-p5_1ss10CT		ATGGGCAGTTACCTTGGC	AA419890	Extradiol aromatic ring-opening dioxygenase, DODA type [Cynara cardunculus var. scolymus]	LIGB	3.5	151-167
ptc-miR169r		TAGCCAAGGATGACTTGCCTA	AA454670	CCAAT-binding factor, conserved site-containing protein [Cynara cardunculus var. scolymus]	NFYA2	2	1057-1077
ptc-miR169r		TAGCCAAGGATGACTTGCCTA	AA514760	NF-Y protein, partial [Chrysanthemum x morifolium]	NFYA3	3	1092-1112
htu-miR171a_R+1	miR171	TGATTGAGCCGTGCCAATATC	AA060130	Transcription factor GRAS [Cynara cardunculus var. scolymus]	SCL6	1	926-946
htu-miR171a_R+1		TGATTGAGCCGTGCCAATATC	AA565500	Transcription factor GRAS [Cynara cardunculus var. scolymus]	SCL6	1	396-416
htu-miR171a_R+1		TGATTGAGCCGTGCCAATATC	AA590350	Transcription factor GRAS [Cynara cardunculus var. scolymus]	SCL6	1	1043-1063
htu-MIR171a-p5_1ss2GA		TATTGGTTCGGTTCAATAAGA	AA254410	Cation-transporting P-type ATPase, partial [Cynara cardunculus var. scolymus]	PDR2	4	3547-3567
htu-MIR171a-p5_1ss2GA		TATTGGTTCGGTTCAATAAGA	AA254410	Cation-transporting P-type ATPase, partial [Cynara cardunculus var. scolymus]	PDR2	4	3585-3605
htu-MIR171a-p5_1ss2GA		TATTGGTTCGGTTCAATAAGA	AA254410	Cation-transporting P-type ATPase, partial [Cynara cardunculus var. scolymus]	PDR2	4	2040-2060
zma-miR171b-3p_L+3R+1_1ss22AC		TGATTGAGCCGTGCCAATATCCCA	AA060130	Transcription factor GRAS [Cynara cardunculus var. scolymus]	SCL6	2	923-946
zma-miR171b-3p_L+3R+1_1ss22AC		TGATTGAGCCGTGCCAATATCCCA	AA565500	Transcription factor GRAS [Cynara cardunculus var. scolymus]	SCL6	2	393-416
zma-miR171b-3p_L+3R+1_1ss22AC		TGATTGAGCCGTGCCAATATCCCA	AA590350	Transcription factor GRAS [Cynara cardunculus var. scolymus]	SCL6	2	1040-1063
mtr-miR171c_L+1_1ss22TC		CTGATTGAGCCGTGCCAATATC	AA060130	Transcription factor GRAS [Cynara cardunculus var. scolymus]	SCL6	2	926-947
mtr-miR171c_L+1_1ss22TC		CTGATTGAGCCGTGCCAATATC	AA565500	Transcription factor GRAS [Cynara cardunculus var. scolymus]	SCL6	2	396-417
mtr-miR171c_L+1_1ss22TC		CTGATTGAGCCGTGCCAATATC	AA590350	Transcription factor GRAS [Cynara cardunculus var. scolymus]	SCL6	2	1043-1064
gma-miR171c-5p_1ss5AG		AGATGTTGGTGCGGTTCAATC	AA231100	PREDICTED: ruBisCO large subunit-binding protein subunit alpha [Eucalyptus grandis]	CPN60A1	4	1557-1576
mtr-miR171d_L+1		CTGATTGAGCCGTGCCAATATC	AA060130	Transcription factor GRAS [Cynara cardunculus var. scolymus]	SCL6	2	926-947
mtr-miR171d_L+1		CTGATTGAGCCGTGCCAATATC	AA565500	Transcription factor GRAS [Cynara cardunculus var. scolymus]	SCL6	2	396-417
mtr-miR171d_L+1		CTGATTGAGCCGTGCCAATATC	AA590350	Transcription factor GRAS [Cynara cardunculus var. scolymus]	SCL6	2	1043-1064
mtr-miR171d_R+1		TGATTGAGCCGTGCCAATATCT	AA060130	Transcription factor GRAS [Cynara cardunculus var. scolymus]	SCL6	1.5	925-946
mtr-miR171d_R+1		TGATTGAGCCGTGCCAATATCT	AA565500	Transcription factor GRAS [Cynara cardunculus var. scolymus]	SCL6	1.5	395-416
mtr-miR171d_R+1		TGATTGAGCCGTGCCAATATCT	AA590350	Transcription factor GRAS [Cynara cardunculus var. scolymus]	SCL6	1.5	1042-1063
mtr-miR171e-5p_1ss11GC		CGATGTTGGTCAGGTTCAATC	AA345620	PREDICTED: N-alpha-acetyltransferase 15, NatA auxiliary subunit [Sesamum indicum]	NAA15	4	270-289
mtr-miR171e-5p_1ss11GC		CGATGTTGGTCAGGTTCAATC	AA345620	PREDICTED: N-alpha-acetyltransferase 15, NatA auxiliary subunit [Sesamum indicum]	NAA15	4	400-419
mtr-miR171e-5p_1ss11GC		CGATGTTGGTCAGGTTCAATC	AA345620	PREDICTED: N-alpha-acetyltransferase 15, NatA auxiliary subunit [Sesamum indicum]	NAA15	4	422-441
mdm-miR171g		TGATTGAGCCGTGCCAATATC	AA060130	Transcription factor GRAS [Cynara cardunculus var. scolymus]	SCL6	1	926-946
mdm-miR171g		TGATTGAGCCGTGCCAATATC	AA565500	Transcription factor GRAS [Cynara cardunculus var. scolymus]	SCL6	1	396-416
mdm-miR171g		TGATTGAGCCGTGCCAATATC	AA590350	Transcription factor GRAS [Cynara cardunculus var. scolymus]	SCL6	1	1043-1063
mes-miR171g_R+2		TGATTGAGCCGTGCCAATATCCA	AA060130	Transcription factor GRAS [Cynara cardunculus var. scolymus]	SCL6	2	924-946
mes-miR171g_R+2		TGATTGAGCCGTGCCAATATCCA	AA565500	Transcription factor GRAS [Cynara cardunculus var. scolymus]	SCL6	2	394-416
mes-miR171g_R+2		TGATTGAGCCGTGCCAATATCCA	AA590350	Transcription factor GRAS [Cynara cardunculus var. scolymus]	SCL6	2	1041-1063
gma-miR171k-3p		TTGAGCCGCGCCAATATCACT	AA060130	Transcription factor GRAS [Cynara cardunculus var. scolymus]	SCL6	1	923-943
gma-miR171k-3p		TTGAGCCGCGCCAATATCACT	AA565500	Transcription factor GRAS [Cynara cardunculus var. scolymus]	SCL6	1	393-413
gma-miR171k-3p		TTGAGCCGCGCCAATATCACT	AA590350	Transcription factor GRAS [Cynara cardunculus var. scolymus]	SCL6	1	1040-1060
cca-miR172_1ss21TG	miR172	AGAATCTTGATGATGCTGCAG	AA032050	AP2/ERF domain-containing protein [Cynara cardunculus var. scolymus]	AP2	2	765-785
cca-miR172_1ss21TG		AGAATCTTGATGATGCTGCAG	AA032050	AP2/ERF domain-containing protein [Cynara cardunculus var. scolymus]	AP2	2	684-704
cca-miR172_1ss21TG		AGAATCTTGATGATGCTGCAG	AA071750	AP2/ERF domain-containing protein [Cynara cardunculus var. scolymus]	AP2	1	1306-1326
cca-miR172_1ss21TG		AGAATCTTGATGATGCTGCAG	AA149280	AP2/ERF domain-containing protein [Cynara cardunculus var. scolymus]	AP2	3	1426-1446
cca-miR172_1ss21TG		AGAATCTTGATGATGCTGCAG	AA149280	AP2/ERF domain-containing protein [Cynara cardunculus var. scolymus]	AP2	3	1487-1507
cca-miR172_1ss21TG		AGAATCTTGATGATGCTGCAG	AA149280	AP2/ERF domain-containing protein [Cynara cardunculus var. scolymus]	AP2	3	1416-1436
cca-miR172_1ss21TG		AGAATCTTGATGATGCTGCAG	AA149280	AP2/ERF domain-containing protein [Cynara cardunculus var. scolymus]	AP2	3	1349-1369
cca-miR172_1ss21TG		AGAATCTTGATGATGCTGCAG	AA149280	AP2/ERF domain-containing protein [Cynara cardunculus var. scolymus]	AP2	3	1548-1568
cca-miR172_1ss21TG		AGAATCTTGATGATGCTGCAG	AA088320	Myc-type, basic helix-loop-helix (bHLH) domain-containing protein [Cynara cardunculus var. scolymus]	BHLH130	3.5	1104-1124
cca-miR172_1ss21TG		AGAATCTTGATGATGCTGCAG	AA620890	Myc-type, basic helix-loop-helix (bHLH) domain-containing protein [Cynara cardunculus var. scolymus]	BHLH130	3.5	862-882
cca-miR172_1ss21TG		AGAATCTTGATGATGCTGCAG	AA620890	Myc-type, basic helix-loop-helix (bHLH) domain-containing protein [Cynara cardunculus var. scolymus]	BHLH130	3.5	937-957
cca-miR172_1ss21TG		AGAATCTTGATGATGCTGCAG	AA620890	Myc-type, basic helix-loop-helix (bHLH) domain-containing protein [Cynara cardunculus var. scolymus]	BHLH130	3.5	937-957
cca-miR172_1ss21TG		AGAATCTTGATGATGCTGCAG	AA326160	hypothetical protein Ccrd_009573 [Cynara cardunculus var. scolymus]	RAP2-7	3	1292-1312
cca-miR172_1ss21TG		AGAATCTTGATGATGCTGCAG	AA326160	hypothetical protein Ccrd_009573 [Cynara cardunculus var. scolymus]	RAP2-7	3	1341-1361
cca-miR172_L+1R-1		GAGAATCTTGATGATGCTGCA	AA081550	hypothetical protein MANES_06G044700 [Manihot esculenta]	ANTR6	4	642-661
cca-miR172_L+1R-1		GAGAATCTTGATGATGCTGCA	AA081550	hypothetical protein MANES_06G044700 [Manihot esculenta]	ANTR6	4	953-972
cca-miR172_L+1R-1		GAGAATCTTGATGATGCTGCA	AA032050	AP2/ERF domain-containing protein [Cynara cardunculus var. scolymus]	AP2	3	766-786
cca-miR172_L+1R-1		GAGAATCTTGATGATGCTGCA	AA032050	AP2/ERF domain-containing protein [Cynara cardunculus var. scolymus]	AP2	3	685-705
cca-miR172_L+1R-1		GAGAATCTTGATGATGCTGCA	AA149280	AP2/ERF domain-containing protein [Cynara cardunculus var. scolymus]	AP2	2	1549-1569
cca-miR172_L+1R-1		GAGAATCTTGATGATGCTGCA	AA149280	AP2/ERF domain-containing protein [Cynara cardunculus var. scolymus]	AP2	2	1427-1447
cca-miR172_L+1R-1		GAGAATCTTGATGATGCTGCA	AA149280	AP2/ERF domain-containing protein [Cynara cardunculus var. scolymus]	AP2	2	1350-1370
cca-miR172_L+1R-1		GAGAATCTTGATGATGCTGCA	AA149280	AP2/ERF domain-containing protein [Cynara cardunculus var. scolymus]	AP2	2	1417-1437
cca-miR172_L+1R-1		GAGAATCTTGATGATGCTGCA	AA149280	AP2/ERF domain-containing protein [Cynara cardunculus var. scolymus]	AP2	2	1488-1508
cca-miR172_L+1R-1		GAGAATCTTGATGATGCTGCA	AA088320	Myc-type, basic helix-loop-helix (bHLH) domain-containing protein [Cynara cardunculus var. scolymus]	BHLH130	4	1105-1125
cca-miR172_L+1R-1		GAGAATCTTGATGATGCTGCA	AA620890	Myc-type, basic helix-loop-helix (bHLH) domain-containing protein [Cynara cardunculus var. scolymus]	BHLH130	4	863-883
cca-miR172_L+1R-1		GAGAATCTTGATGATGCTGCA	AA620890	Myc-type, basic helix-loop-helix (bHLH) domain-containing protein [Cynara cardunculus var. scolymus]	BHLH130	4	938-958
cca-miR172_L+1R-1		GAGAATCTTGATGATGCTGCA	AA620890	Myc-type, basic helix-loop-helix (bHLH) domain-containing protein [Cynara cardunculus var. scolymus]	BHLH130	4	938-958
cca-miR172_L+1R-1		GAGAATCTTGATGATGCTGCA	AA326160	hypothetical protein Ccrd_009573 [Cynara cardunculus var. scolymus]	RAP2-7	4	1293-1313
cca-miR172_L+1R-1		GAGAATCTTGATGATGCTGCA	AA326160	hypothetical protein Ccrd_009573 [Cynara cardunculus var. scolymus]	RAP2-7	4	1342-1362
cca-miR172_L+1R-1		GAGAATCTTGATGATGCTGCA	AA358020	AP2/ERF domain-containing protein [Cynara cardunculus var. scolymus]	SMZ	4	1346-1366
cca-miR172_L+1R-1		GAGAATCTTGATGATGCTGCA	AA358020	AP2/ERF domain-containing protein [Cynara cardunculus var. scolymus]	SMZ	4	1266-1286
cca-miR172_R+1		AGAATCTTGATGATGCTGCATT	AA032050	AP2/ERF domain-containing protein [Cynara cardunculus var. scolymus]	AP2	3.5	683-704
cca-miR172_R+1		AGAATCTTGATGATGCTGCATT	AA032050	AP2/ERF domain-containing protein [Cynara cardunculus var. scolymus]	AP2	3.5	764-785
cca-miR172_R+1		AGAATCTTGATGATGCTGCATT	AA071750	AP2/ERF domain-containing protein [Cynara cardunculus var. scolymus]	AP2	2.5	1305-1326
cca-miR172_R+1		AGAATCTTGATGATGCTGCATT	AA149280	AP2/ERF domain-containing protein [Cynara cardunculus var. scolymus]	AP2	3	1425-1446
cca-miR172_R+1		AGAATCTTGATGATGCTGCATT	AA149280	AP2/ERF domain-containing protein [Cynara cardunculus var. scolymus]	AP2	3	1415-1436
cca-miR172_R+1		AGAATCTTGATGATGCTGCATT	AA149280	AP2/ERF domain-containing protein [Cynara cardunculus var. scolymus]	AP2	3	1486-1507
cca-miR172_R+1		AGAATCTTGATGATGCTGCATT	AA149280	AP2/ERF domain-containing protein [Cynara cardunculus var. scolymus]	AP2	3	1547-1568
cca-miR172_R+1		AGAATCTTGATGATGCTGCATT	AA149280	AP2/ERF domain-containing protein [Cynara cardunculus var. scolymus]	AP2	3	1348-1369
cca-miR172_R+1		AGAATCTTGATGATGCTGCATT	AA463490	hypothetical protein MANES_15G001800 [Manihot esculenta]	GAL1	4	1613-1633
cca-miR172_R+1		AGAATCTTGATGATGCTGCATT	AA463490	hypothetical protein MANES_15G001800 [Manihot esculenta]	GAL1	4	1278-1298
cca-miR172_R+1		AGAATCTTGATGATGCTGCATT	AA326160	hypothetical protein Ccrd_009573 [Cynara cardunculus var. scolymus]	RAP2-7	4	1340-1361
cca-miR172_R+1		AGAATCTTGATGATGCTGCATT	AA326160	hypothetical protein Ccrd_009573 [Cynara cardunculus var. scolymus]	RAP2-7	4	1291-1312
cca-miR172_R+1		AGAATCTTGATGATGCTGCATT	AA358020	AP2/ERF domain-containing protein [Cynara cardunculus var. scolymus]	SMZ	4	1264-1285
cca-miR172_R+1		AGAATCTTGATGATGCTGCATT	AA358020	AP2/ERF domain-containing protein [Cynara cardunculus var. scolymus]	SMZ	4	1344-1365
cca-miR172_R-1		AGAATCTTGATGATGCTGCA	AA032050	AP2/ERF domain-containing protein [Cynara cardunculus var. scolymus]	AP2	2	685-704
cca-miR172_R-1		AGAATCTTGATGATGCTGCA	AA032050	AP2/ERF domain-containing protein [Cynara cardunculus var. scolymus]	AP2	2	766-785
cca-miR172_R-1		AGAATCTTGATGATGCTGCA	AA071750	AP2/ERF domain-containing protein [Cynara cardunculus var. scolymus]	AP2	1	1307-1326
cca-miR172_R-1		AGAATCTTGATGATGCTGCA	AA149280	AP2/ERF domain-containing protein [Cynara cardunculus var. scolymus]	AP2	2	1488-1507
cca-miR172_R-1		AGAATCTTGATGATGCTGCA	AA149280	AP2/ERF domain-containing protein [Cynara cardunculus var. scolymus]	AP2	2	1427-1446
cca-miR172_R-1		AGAATCTTGATGATGCTGCA	AA149280	AP2/ERF domain-containing protein [Cynara cardunculus var. scolymus]	AP2	2	1350-1369
cca-miR172_R-1		AGAATCTTGATGATGCTGCA	AA149280	AP2/ERF domain-containing protein [Cynara cardunculus var. scolymus]	AP2	2	1417-1436
cca-miR172_R-1		AGAATCTTGATGATGCTGCA	AA149280	AP2/ERF domain-containing protein [Cynara cardunculus var. scolymus]	AP2	2	1549-1568
cca-miR172_R-1		AGAATCTTGATGATGCTGCA	AA088320	Myc-type, basic helix-loop-helix (bHLH) domain-containing protein [Cynara cardunculus var. scolymus]	BHLH130	3	1105-1124
cca-miR172_R-1		AGAATCTTGATGATGCTGCA	AA620890	Myc-type, basic helix-loop-helix (bHLH) domain-containing protein [Cynara cardunculus var. scolymus]	BHLH130	3	938-957
cca-miR172_R-1		AGAATCTTGATGATGCTGCA	AA620890	Myc-type, basic helix-loop-helix (bHLH) domain-containing protein [Cynara cardunculus var. scolymus]	BHLH130	3	863-882
cca-miR172_R-1		AGAATCTTGATGATGCTGCA	AA620890	Myc-type, basic helix-loop-helix (bHLH) domain-containing protein [Cynara cardunculus var. scolymus]	BHLH130	3	938-957
cca-miR172_R-1		AGAATCTTGATGATGCTGCA	AA578530	galactokinase 1 [Camellia sinensis]	GAL1	4	495-513
cca-miR172_R-1		AGAATCTTGATGATGCTGCA	AA463490	hypothetical protein MANES_15G001800 [Manihot esculenta]	GAL1	3.5	1615-1633
cca-miR172_R-1		AGAATCTTGATGATGCTGCA	AA463490	hypothetical protein MANES_15G001800 [Manihot esculenta]	GAL1	3.5	1280-1298
cca-miR172_R-1		AGAATCTTGATGATGCTGCA	AA052490	TB2/DP1/HVA22-related protein [Cynara cardunculus var. scolymus]	HVA22I	4	610-629
cca-miR172_R-1		AGAATCTTGATGATGCTGCA	AA326160	hypothetical protein Ccrd_009573 [Cynara cardunculus var. scolymus]	RAP2-7	3	1293-1312
cca-miR172_R-1		AGAATCTTGATGATGCTGCA	AA326160	hypothetical protein Ccrd_009573 [Cynara cardunculus var. scolymus]	RAP2-7	3	1342-1361
cca-miR172_R-1		AGAATCTTGATGATGCTGCA	AA358020	AP2/ERF domain-containing protein [Cynara cardunculus var. scolymus]	SMZ	4	1346-1365
cca-miR172_R-1		AGAATCTTGATGATGCTGCA	AA358020	AP2/ERF domain-containing protein [Cynara cardunculus var. scolymus]	SMZ	4	1266-1285
cca-miR172_R-1		AGAATCTTGATGATGCTGCA	AA076390	Galactose-binding domain-like protein [Cynara cardunculus var. scolymus]	SPBC3E7.09	4	1104-1124
nta-MIR172a-p5_1ss5CT		GCAGTATCTTCAAGATTCACA	AA035090	Zinc finger, RING/FYVE/PHD-type [Cynara cardunculus var. scolymus]	ATL51	4	396-415
nta-MIR172a-p5_1ss5CT		GCAGTATCTTCAAGATTCACA	AA286660	Zinc finger, RING/FYVE/PHD-type [Cynara cardunculus var. scolymus]	ATL51	4	292-311
nta-MIR172a-p5_1ss5CT		GCAGTATCTTCAAGATTCACA	AA537750	NBS-LRR resistance-like protein RGC260 [Helianthus annuus]	RPPL1	4	2385-2404
nta-MIR172a-p5_1ss5CT		GCAGTATCTTCAAGATTCACA	AA537750	NBS-LRR resistance-like protein RGC260 [Helianthus annuus]	RPPL1	4	2385-2404
mtr-miR172c-5p_L+1R-1_2ss3TC4AG		TGCGGCATCATCAAGATTCAC	AA243900	PREDICTED: RNA cytidine acetyltransferase 1 [Vitis vinifera]	At3g57940	3.5	3012-3032
mtr-miR172c-5p_L+1R-1_2ss3TC4AG		TGCGGCATCATCAAGATTCAC	AA243900	PREDICTED: RNA cytidine acetyltransferase 1 [Vitis vinifera]	At3g57940	3.5	2883-2903
ptc-MIR172d-p5_1ss1GT		TGATGCGGCATCATCAAGATT	AA231100	PREDICTED: ruBisCO large subunit-binding protein subunit alpha [Eucalyptus grandis]	CPN60A1	4	1207-1228
osa-miR2275a_1ss4GA	miR2275	TTTAGTTTCCTCCAATATCTCA	AA548400	AMP-binding, conserved site-containing protein [Cynara cardunculus var. scolymus]	AAE7	3	1966-1987
osa-miR2275a_1ss4GA		TTTAGTTTCCTCCAATATCTCA	AA548400	AMP-binding, conserved site-containing protein [Cynara cardunculus var. scolymus]	AAE7	3	1966-1987
osa-miR2275a_1ss4GA		TTTAGTTTCCTCCAATATCTCA	AA069330	unnamed protein product [Coffea canephora]	SMC4	3.5	360-381
mtr-miR2673a_L-2R-1_2ss3TC21AT	miR2673	CCTTCCTCTTCCTCTTCCT	AA003800	hypothetical protein Ccrd_012633 [Cynara cardunculus var. scolymus]	2020-08-05	2	339-357
mtr-miR2673a_L-2R-1_2ss3TC21AT		CCTTCCTCTTCCTCTTCCT	AA026630	AAA+ ATPase domain-containing protein [Cynara cardunculus var. scolymus]	ABCF3	3	344-362
mtr-miR2673a_L-2R-1_2ss3TC21AT		CCTTCCTCTTCCTCTTCCT	AA026630	AAA+ ATPase domain-containing protein [Cynara cardunculus var. scolymus]	ABCF3	3	385-403
mtr-miR2673a_L-2R-1_2ss3TC21AT		CCTTCCTCTTCCTCTTCCT	AA026630	AAA+ ATPase domain-containing protein [Cynara cardunculus var. scolymus]	ABCF3	3	450-468
mtr-miR2673a_L-2R-1_2ss3TC21AT		CCTTCCTCTTCCTCTTCCT	AA193590	PREDICTED: activator of 90 kDa heat shock protein ATPase homolog [Daucus carota subsp. sativus]	AHSA1	4	867-885
mtr-miR2673a_L-2R-1_2ss3TC21AT		CCTTCCTCTTCCTCTTCCT	AA071330	Methyltransferase type 11 [Cynara cardunculus var. scolymus]	alkbh8	4	675-693
mtr-miR2673a_L-2R-1_2ss3TC21AT		CCTTCCTCTTCCTCTTCCT	AA367190	timing of cab expression 1-like [Chrysanthemum seticuspe f. boreale]	APRR1	3	2150-2168
mtr-miR2673a_L-2R-1_2ss3TC21AT		CCTTCCTCTTCCTCTTCCT	AA367190	timing of cab expression 1-like [Chrysanthemum seticuspe f. boreale]	APRR1	3	2164-2182
mtr-miR2673a_L-2R-1_2ss3TC21AT		CCTTCCTCTTCCTCTTCCT	AA567180	trihelix protein, partial [Chrysanthemum x morifolium]	ASIL2	3.5	1035-1053
mtr-miR2673a_L-2R-1_2ss3TC21AT		CCTTCCTCTTCCTCTTCCT	AA567180	trihelix protein, partial [Chrysanthemum x morifolium]	ASIL2	3.5	487-505
mtr-miR2673a_L-2R-1_2ss3TC21AT		CCTTCCTCTTCCTCTTCCT	AA567180	trihelix protein, partial [Chrysanthemum x morifolium]	ASIL2	3.5	677-695
mtr-miR2673a_L-2R-1_2ss3TC21AT		CCTTCCTCTTCCTCTTCCT	AA498800	Leucine-rich repeat-containing protein [Cynara cardunculus var. scolymus]	At1g34110	4	2362-2381
mtr-miR2673a_L-2R-1_2ss3TC21AT		CCTTCCTCTTCCTCTTCCT	AA475180	KOW-like protein [Cynara cardunculus var. scolymus]	At4g08350	3.5	2349-2367
mtr-miR2673a_L-2R-1_2ss3TC21AT		CCTTCCTCTTCCTCTTCCT	AA614060	PREDICTED: protein BOBBER 1 [Sesamum indicum]	BOB1	3	414-431
mtr-miR2673a_L-2R-1_2ss3TC21AT		CCTTCCTCTTCCTCTTCCT	AA006470	hypothetical protein Ccrd_025816 [Cynara cardunculus var. scolymus]	CFM3A	3.5	2371-2389
mtr-miR2673a_L-2R-1_2ss3TC21AT		CCTTCCTCTTCCTCTTCCT	AA110000	enhancer of flavonoid production [Chrysanthemum seticuspe]	CHI3	3	404-422
mtr-miR2673a_L-2R-1_2ss3TC21AT		CCTTCCTCTTCCTCTTCCT	AA362450	Multi antimicrobial extrusion protein [Cynara cardunculus var. scolymus]	DTX25	4	190-208
mtr-miR2673a_L-2R-1_2ss3TC21AT		CCTTCCTCTTCCTCTTCCT	AA362450	Multi antimicrobial extrusion protein [Cynara cardunculus var. scolymus]	DTX25	4	35-53
mtr-miR2673a_L-2R-1_2ss3TC21AT		CCTTCCTCTTCCTCTTCCT	AA604460	Multi antimicrobial extrusion protein [Cynara cardunculus var. scolymus]	DTX25	4	227-245
mtr-miR2673a_L-2R-1_2ss3TC21AT		CCTTCCTCTTCCTCTTCCT	AA601500	Leucine-rich repeat-containing protein [Cynara cardunculus var. scolymus]	FLS2	4	2589-2608
mtr-miR2673a_L-2R-1_2ss3TC21AT		CCTTCCTCTTCCTCTTCCT	AA601500	Leucine-rich repeat-containing protein [Cynara cardunculus var. scolymus]	FLS2	4	2643-2662
mtr-miR2673a_L-2R-1_2ss3TC21AT		CCTTCCTCTTCCTCTTCCT	AA601500	Leucine-rich repeat-containing protein [Cynara cardunculus var. scolymus]	FLS2	4	2659-2678
mtr-miR2673a_L-2R-1_2ss3TC21AT		CCTTCCTCTTCCTCTTCCT	AA024020	copia-type polyprotein, putative [Arabidopsis thaliana]	GIP	2	177-195
mtr-miR2673a_L-2R-1_2ss3TC21AT		CCTTCCTCTTCCTCTTCCT	AA371330	copia-type polyprotein, putative [Arabidopsis thaliana]	GIP	2	438-456
mtr-miR2673a_L-2R-1_2ss3TC21AT		CCTTCCTCTTCCTCTTCCT	AA263560	trihelix protein, partial [Chrysanthemum x morifolium]	GT-2	2	374-392
mtr-miR2673a_L-2R-1_2ss3TC21AT		CCTTCCTCTTCCTCTTCCT	AA585730	Heat shock protein Hsp90 [Cynara cardunculus var. scolymus]	HSP82	4	811-828
mtr-miR2673a_L-2R-1_2ss3TC21AT		CCTTCCTCTTCCTCTTCCT	AA515270	putative heat shock protein 90 [Arabidopsis thaliana]	HSP82	4	806-823
mtr-miR2673a_L-2R-1_2ss3TC21AT		CCTTCCTCTTCCTCTTCCT	AA281170	Heat shock protein Hsp90 [Cynara cardunculus var. scolymus]	HSP90-7	4	2337-2355
mtr-miR2673a_L-2R-1_2ss3TC21AT		CCTTCCTCTTCCTCTTCCT	AA281170	Heat shock protein Hsp90 [Cynara cardunculus var. scolymus]	HSP90-7	4	2541-2559
mtr-miR2673a_L-2R-1_2ss3TC21AT		CCTTCCTCTTCCTCTTCCT	AA281170	Heat shock protein Hsp90 [Cynara cardunculus var. scolymus]	HSP90-7	4	2293-2311
mtr-miR2673a_L-2R-1_2ss3TC21AT		CCTTCCTCTTCCTCTTCCT	AA324050	hypothetical protein Ccrd_011423 [Cynara cardunculus var. scolymus]	MAKR6	4	436-453
mtr-miR2673a_L-2R-1_2ss3TC21AT		CCTTCCTCTTCCTCTTCCT	AA441830	Mitochondrial inner membrane protein Mitofilin [Cynara cardunculus var. scolymus]	mic60	3	1106-1125
mtr-miR2673a_L-2R-1_2ss3TC21AT		CCTTCCTCTTCCTCTTCCT	AA441830	Mitochondrial inner membrane protein Mitofilin [Cynara cardunculus var. scolymus]	mic60	3	1036-1055
mtr-miR2673a_L-2R-1_2ss3TC21AT		CCTTCCTCTTCCTCTTCCT	AA441830	Mitochondrial inner membrane protein Mitofilin [Cynara cardunculus var. scolymus]	mic60	3	1167-1186
mtr-miR2673a_L-2R-1_2ss3TC21AT		CCTTCCTCTTCCTCTTCCT	AA441830	Mitochondrial inner membrane protein Mitofilin [Cynara cardunculus var. scolymus]	mic60	3	1118-1137
mtr-miR2673a_L-2R-1_2ss3TC21AT		CCTTCCTCTTCCTCTTCCT	AA441830	Mitochondrial inner membrane protein Mitofilin [Cynara cardunculus var. scolymus]	mic60	3	1167-1186
mtr-miR2673a_L-2R-1_2ss3TC21AT		CCTTCCTCTTCCTCTTCCT	AA441830	Mitochondrial inner membrane protein Mitofilin [Cynara cardunculus var. scolymus]	mic60	3	1141-1160
mtr-miR2673a_L-2R-1_2ss3TC21AT		CCTTCCTCTTCCTCTTCCT	AA318840	Armadillo-like helical [Cynara cardunculus var. scolymus]	noc3l	4	2340-2358
mtr-miR2673a_L-2R-1_2ss3TC21AT		CCTTCCTCTTCCTCTTCCT	AA127830	PREDICTED: nucleolar protein 10 [Solanum pennellii]	nol10	1.5	2241-2259
mtr-miR2673a_L-2R-1_2ss3TC21AT		CCTTCCTCTTCCTCTTCCT	AA210830	Nucleolar protein 14 [Cynara cardunculus var. scolymus]	NOP14	1	1298-1316
mtr-miR2673a_L-2R-1_2ss3TC21AT		CCTTCCTCTTCCTCTTCCT	AA210830	Nucleolar protein 14 [Cynara cardunculus var. scolymus]	NOP14	1	1245-1263
mtr-miR2673a_L-2R-1_2ss3TC21AT		CCTTCCTCTTCCTCTTCCT	AA210830	Nucleolar protein 14 [Cynara cardunculus var. scolymus]	NOP14	1	828-846
mtr-miR2673a_L-2R-1_2ss3TC21AT		CCTTCCTCTTCCTCTTCCT	AA210830	Nucleolar protein 14 [Cynara cardunculus var. scolymus]	NOP14	1	1248-1266
mtr-miR2673a_L-2R-1_2ss3TC21AT		CCTTCCTCTTCCTCTTCCT	AA210830	Nucleolar protein 14 [Cynara cardunculus var. scolymus]	NOP14	1	722-740
mtr-miR2673a_L-2R-1_2ss3TC21AT		CCTTCCTCTTCCTCTTCCT	AA210830	Nucleolar protein 14 [Cynara cardunculus var. scolymus]	NOP14	1	1183-1201
mtr-miR2673a_L-2R-1_2ss3TC21AT		CCTTCCTCTTCCTCTTCCT	AA546060	Protein arginine N-methyltransferase [Cynara cardunculus var. scolymus]	PRMT3	4	321-339
mtr-miR2673a_L-2R-1_2ss3TC21AT		CCTTCCTCTTCCTCTTCCT	AA224100	CC-NBS-LRR [Helianthus annuus]	RPPL1	4	3233-3251
mtr-miR2673a_L-2R-1_2ss3TC21AT		CCTTCCTCTTCCTCTTCCT	AA057900	NBS-LRR resistance-like protein RGC260 [Helianthus annuus]	RPPL1	4	2669-2687
mtr-miR2673a_L-2R-1_2ss3TC21AT		CCTTCCTCTTCCTCTTCCT	AA478030	NBS-LRR resistance-like protein RGC260 [Helianthus annuus]	RPPL1	4	2927-2945
mtr-miR2673a_L-2R-1_2ss3TC21AT		CCTTCCTCTTCCTCTTCCT	AA478030	NBS-LRR resistance-like protein RGC260 [Helianthus annuus]	RPPL1	4	3028-3046
mtr-miR2673a_L-2R-1_2ss3TC21AT		CCTTCCTCTTCCTCTTCCT	AA455520	hypothetical protein MANES_06G137100 [Manihot esculenta]	RPS13	4	394-411
mtr-miR2673a_L-2R-1_2ss3TC21AT		CCTTCCTCTTCCTCTTCCT	AA594960	hypothetical protein Ccrd_011182 [Cynara cardunculus var. scolymus]	RPS8	3	392-410
mtr-miR2673a_L-2R-1_2ss3TC21AT		CCTTCCTCTTCCTCTTCCT	AA007160	hypothetical protein Ccrd_022569 [Cynara cardunculus var. scolymus]	RPS8	4	392-410
mtr-miR2673a_L-2R-1_2ss3TC21AT		CCTTCCTCTTCCTCTTCCT	AA430280	hypothetical protein Ccrd_022569 [Cynara cardunculus var. scolymus]	RPS8	4	401-419
mtr-miR2673a_L-2R-1_2ss3TC21AT		CCTTCCTCTTCCTCTTCCT	AA566980	hypothetical protein Ccrd_022569 [Cynara cardunculus var. scolymus]	RPS8	4	446-464
mtr-miR2673a_L-2R-1_2ss3TC21AT		CCTTCCTCTTCCTCTTCCT	AA566980	hypothetical protein Ccrd_022569 [Cynara cardunculus var. scolymus]	RPS8	4	554-572
mtr-miR2673a_L-2R-1_2ss3TC21AT		CCTTCCTCTTCCTCTTCCT	AA148710	SAC3/GANP/Nin1/mts3/eIF-3 p25 [Cynara cardunculus var. scolymus]	SAC3C	1	204-222
mtr-miR2673a_L-2R-1_2ss3TC21AT		CCTTCCTCTTCCTCTTCCT	AA148710	SAC3/GANP/Nin1/mts3/eIF-3 p25 [Cynara cardunculus var. scolymus]	SAC3C	1	207-225
mtr-miR2673a_L-2R-1_2ss3TC21AT		CCTTCCTCTTCCTCTTCCT	AA447660	Zinc finger, C2H2 [Cynara cardunculus var. scolymus]	SPCC1223.01	3.5	2409-2428
mtr-miR2673a_L-2R-1_2ss3TC21AT		CCTTCCTCTTCCTCTTCCT	AA447660	Zinc finger, C2H2 [Cynara cardunculus var. scolymus]	SPCC1223.01	3.5	2398-2417
mtr-miR2673a_L-2R-1_2ss3TC21AT		CCTTCCTCTTCCTCTTCCT	AA213170	PC-Esterase [Cynara cardunculus var. scolymus]	TBL12	3	529-547
mtr-miR2673a_L-2R-1_2ss3TC21AT		CCTTCCTCTTCCTCTTCCT	AA310130	tubulin beta-2 chain [Carthamus tinctorius]	TUBB2	3.5	1370-1388
mtr-miR2673a_L-2R-1_2ss3TC21AT		CCTTCCTCTTCCTCTTCCT	AA310130	tubulin beta-2 chain [Carthamus tinctorius]	TUBB2	3.5	1479-1497
mtr-miR2673a_L-2R-1_2ss3TC21AT		CCTTCCTCTTCCTCTTCCT	AA155010	elongation factor Tu, partial [Chrysanthemum boreale]	TUFB1	4	1168-1187
mtr-miR2673a_L-2R-1_2ss3TC21AT		CCTTCCTCTTCCTCTTCCT	AA155010	elongation factor Tu, partial [Chrysanthemum boreale]	TUFB1	4	981-1000
mtr-miR2673a_L-2R-1_2ss3TC21AT		CCTTCCTCTTCCTCTTCCT	AA155010	elongation factor Tu, partial [Chrysanthemum boreale]	TUFB1	4	840-859
mtr-miR2673a_L-2R-1_2ss3TC21AT		CCTTCCTCTTCCTCTTCCT	AA283540	PREDICTED: S-adenosyl-L-methionine-dependent tRNA 4-demethylwyosine synthase [Capsicum annuum]	TYW1	3.5	725-743
mtr-miR2673a_L-2R-1_2ss3TC21AT		CCTTCCTCTTCCTCTTCCT	AA283540	PREDICTED: S-adenosyl-L-methionine-dependent tRNA 4-demethylwyosine synthase [Capsicum annuum]	TYW1	3.5	811-829
mtr-miR2673a_L-2R-1_2ss3TC21AT		CCTTCCTCTTCCTCTTCCT	AA283540	PREDICTED: S-adenosyl-L-methionine-dependent tRNA 4-demethylwyosine synthase [Capsicum annuum]	TYW1	3.5	784-802
mtr-miR2673a_L-2R-1_2ss3TC21AT		CCTTCCTCTTCCTCTTCCT	AA270780	Adenylate kinase [Cynara cardunculus var. scolymus]	WDR74	1.5	1438-1456
mtr-miR2673a_L-2R-1_2ss3TC21AT		CCTTCCTCTTCCTCTTCCT	AA270780	Adenylate kinase [Cynara cardunculus var. scolymus]	WDR74	1.5	1438-1456
mtr-miR2673a_L-2R-1_2ss3TC21AT		CCTTCCTCTTCCTCTTCCT	AA270780	Adenylate kinase [Cynara cardunculus var. scolymus]	WDR74	4	1429-1447
mtr-miR2673a_L-2R-1_2ss3TC21AT		CCTTCCTCTTCCTCTTCCT	AA453270	AAA+ ATPase domain-containing protein [Cynara cardunculus var. scolymus]	ycf45	4	1459-1477
mtr-miR2673a_L-2R-1_2ss3TC21AT		CCTTCCTCTTCCTCTTCCT	AA453270	AAA+ ATPase domain-containing protein [Cynara cardunculus var. scolymus]	ycf45	4	1417-1435
mtr-miR2673a_L-2R-1_2ss3TC21AT		CCTTCCTCTTCCTCTTCCT	AA453270	AAA+ ATPase domain-containing protein [Cynara cardunculus var. scolymus]	ycf45	4	1417-1435
htu-miR393a	miR393	TCCAAAGGGATCGCATTGATCC	AA092850	F-box domain, cyclin-like protein [Cynara cardunculus var. scolymus]	TIR1	2	1227-1249
htu-miR393a		TCCAAAGGGATCGCATTGATCC	AA204460	F-box domain, cyclin-like protein [Cynara cardunculus var. scolymus]	TIR1	2	1620-1642
htu-miR393a		TCCAAAGGGATCGCATTGATCC	AA204460	F-box domain, cyclin-like protein [Cynara cardunculus var. scolymus]	TIR1	2	1648-1670
htu-miR393a		TCCAAAGGGATCGCATTGATCC	AA204460	F-box domain, cyclin-like protein [Cynara cardunculus var. scolymus]	TIR1	2	1503-1525
htu-miR393a		TCCAAAGGGATCGCATTGATCC	AA204460	F-box domain, cyclin-like protein [Cynara cardunculus var. scolymus]	TIR1	2	1577-1599
htu-miR393a		TCCAAAGGGATCGCATTGATCC	AA204460	F-box domain, cyclin-like protein [Cynara cardunculus var. scolymus]	TIR1	2	1648-1670
htu-miR393a		TCCAAAGGGATCGCATTGATCC	AA242990	F-box domain, cyclin-like protein [Cynara cardunculus var. scolymus]	TIR1	2	1508-1530
htu-miR393a		TCCAAAGGGATCGCATTGATCC	AA242990	F-box domain, cyclin-like protein [Cynara cardunculus var. scolymus]	TIR1	2	1705-1727
htu-miR393a		TCCAAAGGGATCGCATTGATCC	AA242990	F-box domain, cyclin-like protein [Cynara cardunculus var. scolymus]	TIR1	2	1956-1978
htu-miR393a		TCCAAAGGGATCGCATTGATCC	AA242990	F-box domain, cyclin-like protein [Cynara cardunculus var. scolymus]	TIR1	2	1503-1525
htu-miR393a		TCCAAAGGGATCGCATTGATCC	AA476820	F-box domain, cyclin-like protein [Cynara cardunculus var. scolymus]	TIR1	2	1830-1852
bdi-miR393a_R+1_1ss21CT		TCCAAAGGGATCGCATTGATTT	AA006510	Leucine-rich repeat, cysteine-containing subtype [Cynara cardunculus var. scolymus]	Os04g0395600	4	1611-1632
bdi-miR393a_R+1_1ss21CT		TCCAAAGGGATCGCATTGATTT	AA398150	Leucine-rich repeat, cysteine-containing subtype [Cynara cardunculus var. scolymus]	Os04g0395600	4	1528-1549
bdi-miR393a_R+1_1ss21CT		TCCAAAGGGATCGCATTGATTT	AA398150	Leucine-rich repeat, cysteine-containing subtype [Cynara cardunculus var. scolymus]	Os04g0395600	4	1567-1588
bdi-miR393a_R+1_1ss21CT		TCCAAAGGGATCGCATTGATTT	AA092850	F-box domain, cyclin-like protein [Cynara cardunculus var. scolymus]	TIR1	2	1228-1249
bdi-miR393a_R+1_1ss21CT		TCCAAAGGGATCGCATTGATTT	AA204460	F-box domain, cyclin-like protein [Cynara cardunculus var. scolymus]	TIR1	2	1621-1642
bdi-miR393a_R+1_1ss21CT		TCCAAAGGGATCGCATTGATTT	AA204460	F-box domain, cyclin-like protein [Cynara cardunculus var. scolymus]	TIR1	2	1649-1670
bdi-miR393a_R+1_1ss21CT		TCCAAAGGGATCGCATTGATTT	AA204460	F-box domain, cyclin-like protein [Cynara cardunculus var. scolymus]	TIR1	2	1504-1525
bdi-miR393a_R+1_1ss21CT		TCCAAAGGGATCGCATTGATTT	AA204460	F-box domain, cyclin-like protein [Cynara cardunculus var. scolymus]	TIR1	2	1649-1670
bdi-miR393a_R+1_1ss21CT		TCCAAAGGGATCGCATTGATTT	AA204460	F-box domain, cyclin-like protein [Cynara cardunculus var. scolymus]	TIR1	2	1578-1599
bdi-miR393a_R+1_1ss21CT		TCCAAAGGGATCGCATTGATTT	AA242990	F-box domain, cyclin-like protein [Cynara cardunculus var. scolymus]	TIR1	2	1706-1727
bdi-miR393a_R+1_1ss21CT		TCCAAAGGGATCGCATTGATTT	AA242990	F-box domain, cyclin-like protein [Cynara cardunculus var. scolymus]	TIR1	2	1509-1530
bdi-miR393a_R+1_1ss21CT		TCCAAAGGGATCGCATTGATTT	AA242990	F-box domain, cyclin-like protein [Cynara cardunculus var. scolymus]	TIR1	2	1957-1978
bdi-miR393a_R+1_1ss21CT		TCCAAAGGGATCGCATTGATTT	AA242990	F-box domain, cyclin-like protein [Cynara cardunculus var. scolymus]	TIR1	2	1504-1525
bdi-miR393a_R+1_1ss21CT		TCCAAAGGGATCGCATTGATTT	AA476820	F-box domain, cyclin-like protein [Cynara cardunculus var. scolymus]	TIR1	2	1831-1852
htu-miR393a_R-1_1ss21CT		TCCAAAGGGATCGCATTGATT	AA126410	Lipase/lipooxygenase, PLAT/LH2 [Cynara cardunculus var. scolymus]	LOX2.1	4	346-365
htu-miR393a_R-1_1ss21CT		TCCAAAGGGATCGCATTGATT	AA238950	Lipase/lipooxygenase, PLAT/LH2 [Cynara cardunculus var. scolymus]	LOX2.1	4	390-409
htu-miR393a_R-1_1ss21CT		TCCAAAGGGATCGCATTGATT	AA006510	Leucine-rich repeat, cysteine-containing subtype [Cynara cardunculus var. scolymus]	Os04g0395600	3.5	1612-1632
htu-miR393a_R-1_1ss21CT		TCCAAAGGGATCGCATTGATT	AA398150	Leucine-rich repeat, cysteine-containing subtype [Cynara cardunculus var. scolymus]	Os04g0395600	3.5	1568-1588
htu-miR393a_R-1_1ss21CT		TCCAAAGGGATCGCATTGATT	AA398150	Leucine-rich repeat, cysteine-containing subtype [Cynara cardunculus var. scolymus]	Os04g0395600	3.5	1529-1549
htu-miR393a_R-1_1ss21CT		TCCAAAGGGATCGCATTGATT	AA092850	F-box domain, cyclin-like protein [Cynara cardunculus var. scolymus]	TIR1	1.5	1229-1249
htu-miR393a_R-1_1ss21CT		TCCAAAGGGATCGCATTGATT	AA204460	F-box domain, cyclin-like protein [Cynara cardunculus var. scolymus]	TIR1	1.5	1505-1525
htu-miR393a_R-1_1ss21CT		TCCAAAGGGATCGCATTGATT	AA204460	F-box domain, cyclin-like protein [Cynara cardunculus var. scolymus]	TIR1	1.5	1650-1670
htu-miR393a_R-1_1ss21CT		TCCAAAGGGATCGCATTGATT	AA204460	F-box domain, cyclin-like protein [Cynara cardunculus var. scolymus]	TIR1	1.5	1579-1599
htu-miR393a_R-1_1ss21CT		TCCAAAGGGATCGCATTGATT	AA204460	F-box domain, cyclin-like protein [Cynara cardunculus var. scolymus]	TIR1	1.5	1650-1670
htu-miR393a_R-1_1ss21CT		TCCAAAGGGATCGCATTGATT	AA204460	F-box domain, cyclin-like protein [Cynara cardunculus var. scolymus]	TIR1	1.5	1622-1642
htu-miR393a_R-1_1ss21CT		TCCAAAGGGATCGCATTGATT	AA242990	F-box domain, cyclin-like protein [Cynara cardunculus var. scolymus]	TIR1	1.5	1707-1727
htu-miR393a_R-1_1ss21CT		TCCAAAGGGATCGCATTGATT	AA242990	F-box domain, cyclin-like protein [Cynara cardunculus var. scolymus]	TIR1	1.5	1958-1978
htu-miR393a_R-1_1ss21CT		TCCAAAGGGATCGCATTGATT	AA242990	F-box domain, cyclin-like protein [Cynara cardunculus var. scolymus]	TIR1	1.5	1510-1530
htu-miR393a_R-1_1ss21CT		TCCAAAGGGATCGCATTGATT	AA242990	F-box domain, cyclin-like protein [Cynara cardunculus var. scolymus]	TIR1	1.5	1505-1525
htu-miR393a_R-1_1ss21CT		TCCAAAGGGATCGCATTGATT	AA476820	F-box domain, cyclin-like protein [Cynara cardunculus var. scolymus]	TIR1	1.5	1832-1852
cca-miR394_L+1	miR394	CTTGGCATTCTGTCCACCTCC	AA241050	F-box associated interaction domain-containing protein [Cynara cardunculus var. scolymus]	FBX6	2	1136-1156
cca-miR394_L+1		CTTGGCATTCTGTCCACCTCC	AA241050	F-box associated interaction domain-containing protein [Cynara cardunculus var. scolymus]	FBX6	2	1000-1020
cca-miR394_L+1		CTTGGCATTCTGTCCACCTCC	AA241050	F-box associated interaction domain-containing protein [Cynara cardunculus var. scolymus]	FBX6	2	1134-1154
cca-miR394_L+1		CTTGGCATTCTGTCCACCTCC	AA414570	F-box associated interaction domain-containing protein [Cynara cardunculus var. scolymus]	FBX6	2	1236-1256
ptc-miR394a-5p_R+1_1ss18TA		TTGGCATTCTGTCCACCACCA	AA148280	PREDICTED: uncharacterized protein LOC100261689 [Vitis vinifera]	CT0009	4	1349-1369
ptc-miR394a-5p_R+1_1ss18TA		TTGGCATTCTGTCCACCACCA	AA148280	PREDICTED: uncharacterized protein LOC100261689 [Vitis vinifera]	CT0009	4	1372-1392
ptc-miR394a-5p_R+1_1ss18TA		TTGGCATTCTGTCCACCACCA	AA148280	PREDICTED: uncharacterized protein LOC100261689 [Vitis vinifera]	CT0009	4	2223-2243
ptc-miR394a-5p_R+1_1ss18TA		TTGGCATTCTGTCCACCACCA	AA148280	PREDICTED: uncharacterized protein LOC100261689 [Vitis vinifera]	CT0009	4	1362-1382
ptc-miR394a-5p_R+1_1ss18TA		TTGGCATTCTGTCCACCACCA	AA241050	F-box associated interaction domain-containing protein [Cynara cardunculus var. scolymus]	FBX6	3	1133-1153
ptc-miR394a-5p_R+1_1ss18TA		TTGGCATTCTGTCCACCACCA	AA241050	F-box associated interaction domain-containing protein [Cynara cardunculus var. scolymus]	FBX6	3	1135-1155
ptc-miR394a-5p_R+1_1ss18TA		TTGGCATTCTGTCCACCACCA	AA241050	F-box associated interaction domain-containing protein [Cynara cardunculus var. scolymus]	FBX6	3	999-1019
ptc-miR394a-5p_R+1_1ss18TA		TTGGCATTCTGTCCACCACCA	AA414570	F-box associated interaction domain-containing protein [Cynara cardunculus var. scolymus]	FBX6	3	1235-1255
gma-miR395a	miR395	CTGAAGTGTTTGGGGGAACTC	AA369280	ATP-sulfurylase PUA-like domain-containing protein, partial [Cynara cardunculus var. scolymus]	APS3	3.5	680-700
gma-miR395a		CTGAAGTGTTTGGGGGAACTC	AA369280	ATP-sulfurylase PUA-like domain-containing protein, partial [Cynara cardunculus var. scolymus]	APS3	3.5	680-700
gma-miR395a		CTGAAGTGTTTGGGGGAACTC	AA369280	ATP-sulfurylase PUA-like domain-containing protein, partial [Cynara cardunculus var. scolymus]	APS3	3.5	680-700
cme-MIR395a-p3_1ss9AC		AAAATTGGCAAATTTGAA	AA091660	PREDICTED: acyl carrier protein 1, chloroplastic-like [Jatropha curcas]	ACP1	3.5	373-390
cme-MIR395a-p3_1ss9AC		AAAATTGGCAAATTTGAA	AA383540	Aspartic peptidase [Cynara cardunculus var. scolymus]	APCB1	4	355-372
cme-MIR395a-p3_1ss9AC		AAAATTGGCAAATTTGAA	AA376210	Calcium-binding EF-hand [Cynara cardunculus var. scolymus]	CML38	3.5	130-147
cme-MIR395a-p3_1ss9AC		AAAATTGGCAAATTTGAA	AA102940	GRAS protein, partial [Chrysanthemum x morifolium]	GAI	4	763-780
cme-MIR395a-p3_1ss9AC		AAAATTGGCAAATTTGAA	AA589260	Phosphate transporter [Cynara cardunculus var. scolymus]	PHT2-1	3	598-615
cme-MIR395a-p3_1ss9AC		AAAATTGGCAAATTTGAA	AA589260	Phosphate transporter [Cynara cardunculus var. scolymus]	PHT2-1	3	507-524
cme-MIR395a-p3_1ss9AC		AAAATTGGCAAATTTGAA	AA589260	Phosphate transporter [Cynara cardunculus var. scolymus]	PHT2-1	3	513-530
cme-MIR395a-p3_1ss9AC		AAAATTGGCAAATTTGAA	AA589260	Phosphate transporter [Cynara cardunculus var. scolymus]	PHT2-1	3	423-440
cme-MIR395a-p3_1ss9AC		AAAATTGGCAAATTTGAA	AA027060	hypothetical protein Ccrd_002689 [Cynara cardunculus var. scolymus]	PIP5K1	4	46-63
cme-MIR395a-p3_1ss9AC		AAAATTGGCAAATTTGAA	AA391980	Nucleic acid-binding, OB-fold, partial [Cynara cardunculus var. scolymus]	RPS11	4	639-656
cme-MIR395a-p3_1ss9AC		AAAATTGGCAAATTTGAA	AA293900	Transcription factor, TCP [Cynara cardunculus var. scolymus]	TCP14	3	783-800
cme-MIR395a-p3_1ss9AC		AAAATTGGCAAATTTGAA	AA293900	Transcription factor, TCP [Cynara cardunculus var. scolymus]	TCP14	3	745-762
cme-MIR395a-p3_1ss9AC		AAAATTGGCAAATTTGAA	AA459830	Transcription factor, TCP [Cynara cardunculus var. scolymus]	TCP14	3	783-800
cme-MIR395a-p3_1ss9AC		AAAATTGGCAAATTTGAA	AA110760	PREDICTED: UMP-CMP kinase 3-like [Tarenaya hassleriana]	URA6	4	96-112
cca-miR395b_2ss14AG18AG		CTGAAGTGTTTGGGGGAGCTC	AA369280	ATP-sulfurylase PUA-like domain-containing protein, partial [Cynara cardunculus var. scolymus]	APS3	4	680-700
cca-miR395b_2ss14AG18AG		CTGAAGTGTTTGGGGGAGCTC	AA369280	ATP-sulfurylase PUA-like domain-containing protein, partial [Cynara cardunculus var. scolymus]	APS3	4	680-700
cca-miR395b_2ss14AG18AG		CTGAAGTGTTTGGGGGAGCTC	AA369280	ATP-sulfurylase PUA-like domain-containing protein, partial [Cynara cardunculus var. scolymus]	APS3	4	680-700
cca-miR395b_2ss14AG18AG		CTGAAGTGTTTGGGGGAGCTC	AA549960	SBP-like protein, partial [Chrysanthemum x morifolium]	SPL13A	4	791-810
cca-MIR395c-p5_1		GATCCTCCGAACACTTCATT	AA572770	Leucine-rich repeat-containing protein [Cynara cardunculus var. scolymus]	At4g36180	4	742-761
cca-MIR395c-p5_1		GATCCTCCGAACACTTCATT	AA572770	Leucine-rich repeat-containing protein [Cynara cardunculus var. scolymus]	At4g36180	4	468-487
cca-MIR395c-p5_1ss19TC		GATCCTCCGAACACTTCACT	AA241700	Initiation factor 2B-related protein [Cynara cardunculus var. scolymus]	EIF2B4	4	456-474
cca-MIR395c-p5_1ss19TC		GATCCTCCGAACACTTCACT	AA241700	Initiation factor 2B-related protein [Cynara cardunculus var. scolymus]	EIF2B4	4	510-528
cca-MIR395c-p5_1ss19TC		GATCCTCCGAACACTTCACT	AA241700	Initiation factor 2B-related protein [Cynara cardunculus var. scolymus]	EIF2B4	4	487-505
cca-MIR395c-p5_1ss19TC		GATCCTCCGAACACTTCACT	AA241700	Initiation factor 2B-related protein [Cynara cardunculus var. scolymus]	EIF2B4	4	509-527
cca-MIR395c-p5_2ss8CT19TC		GATCCTCTGAACACTTCACT	AA575160	PREDICTED: aspartokinase 2, chloroplastic-like isoform X1 [Daucus carota subsp. sativus]	AK2	4	1712-1730
cca-MIR395c-p5_2ss8CT19TC		GATCCTCTGAACACTTCACT	AA575160	PREDICTED: aspartokinase 2, chloroplastic-like isoform X1 [Daucus carota subsp. sativus]	AK2	4	1794-1812
cca-MIR395c-p5_2ss8CT19TC		GATCCTCTGAACACTTCACT	AA575160	PREDICTED: aspartokinase 2, chloroplastic-like isoform X1 [Daucus carota subsp. sativus]	AK2	4	1826-1844
cca-MIR395c-p5_2ss8CT19TC		GATCCTCTGAACACTTCACT	AA575160	PREDICTED: aspartokinase 2, chloroplastic-like isoform X1 [Daucus carota subsp. sativus]	AK2	4	1494-1512
cca-MIR395c-p5_2ss8CT19TC		GATCCTCTGAACACTTCACT	AA386710	hypothetical protein Ccrd_017876 [Cynara cardunculus var. scolymus]	At4g13200	4	346-364
cca-MIR395c-p5_2ss8CT19TC		GATCCTCTGAACACTTCACT	AA103140	unnamed protein product, partial [Vitis vinifera]	SYP61	3.5	606-626
cca-MIR395c-p5_2ss8CT19TC		GATCCTCTGAACACTTCACT	AA103140	unnamed protein product, partial [Vitis vinifera]	SYP61	3.5	602-622
cca-MIR395c-p5_2ss8CT19TC		GATCCTCTGAACACTTCACT	AA103140	unnamed protein product, partial [Vitis vinifera]	SYP61	3.5	487-507
mtr-miR395h_1ss1AC		CTGAAGTGTTTGGGGGAACTT	AA369280	ATP-sulfurylase PUA-like domain-containing protein, partial [Cynara cardunculus var. scolymus]	APS3	4	680-700
mtr-miR395h_1ss1AC		CTGAAGTGTTTGGGGGAACTT	AA369280	ATP-sulfurylase PUA-like domain-containing protein, partial [Cynara cardunculus var. scolymus]	APS3	4	680-700
mtr-miR395h_1ss1AC		CTGAAGTGTTTGGGGGAACTT	AA369280	ATP-sulfurylase PUA-like domain-containing protein, partial [Cynara cardunculus var. scolymus]	APS3	4	680-700
gma-miR396a-3p_L+1_1ss8AT	miR396	GTTCAATTAAGCTGTGGGAAG	AA325470	General substrate transporter [Cynara cardunculus var. scolymus]	STA	4	80-100
cca-miR396a-5p		TTCCACAGCTTTCTTGAACTT	AA198200	hypothetical protein Ccrd_016050 [Cynara cardunculus var. scolymus]	AXY4	4	631-651
cca-miR396a-5p		TTCCACAGCTTTCTTGAACTT	AA431830	Glutamine-Leucine-Glutamine, QLQ [Cynara cardunculus var. scolymus]	GRF2	4	306-327
cca-miR396a-5p		TTCCACAGCTTTCTTGAACTT	AA011250	Glutamine-Leucine-Glutamine, QLQ [Cynara cardunculus var. scolymus]	GRF4	4	357-378
cca-miR396a-5p		TTCCACAGCTTTCTTGAACTT	AA049440	Glutamine-Leucine-Glutamine, QLQ [Cynara cardunculus var. scolymus]	GRF5	4	598-619
cca-miR396a-5p		TTCCACAGCTTTCTTGAACTT	AA150160	Glutamine-Leucine-Glutamine, QLQ [Cynara cardunculus var. scolymus]	GRF5	4	370-391
cca-miR396a-5p		TTCCACAGCTTTCTTGAACTT	AA417760	PREDICTED: growth-regulating factor 1-like isoform X1 [Ziziphus jujuba]	GRF6	4	425-446
cca-miR396a-5p		TTCCACAGCTTTCTTGAACTT	AA417760	PREDICTED: growth-regulating factor 1-like isoform X1 [Ziziphus jujuba]	GRF6	4	612-633
cca-miR396a-5p		TTCCACAGCTTTCTTGAACTT	AA107040	Glutamine-Leucine-Glutamine, QLQ [Cynara cardunculus var. scolymus]	GRF8	4	725-746
cca-miR396a-5p		TTCCACAGCTTTCTTGAACTT	AA471490	Gelsolin domain-containing protein [Cynara cardunculus var. scolymus]	SEC23	3.5	2404-2425
cca-miR396a-5p_1ss21TG		TTCCACAGCTTTCTTGAACTG	AA405120	unnamed protein product [Coffea canephora]	At1g43140	4	334-354
cca-miR396a-5p_1ss21TG		TTCCACAGCTTTCTTGAACTG	AA283790	PREDICTED: cullin-4 [Daucus carota subsp. sativus]	CUL4	4	2329-2349
cca-miR396a-5p_1ss21TG		TTCCACAGCTTTCTTGAACTG	AA283790	PREDICTED: cullin-4 [Daucus carota subsp. sativus]	CUL4	4	1978-1998
cca-miR396a-5p_1ss21TG		TTCCACAGCTTTCTTGAACTG	AA606650	PREDICTED: cullin-4 [Daucus carota subsp. sativus]	CUL4	4	2296-2316
cca-miR396a-5p_1ss21TG		TTCCACAGCTTTCTTGAACTG	AA431830	Glutamine-Leucine-Glutamine, QLQ [Cynara cardunculus var. scolymus]	GRF2	3.5	306-327
cca-miR396a-5p_1ss21TG		TTCCACAGCTTTCTTGAACTG	AA011250	Glutamine-Leucine-Glutamine, QLQ [Cynara cardunculus var. scolymus]	GRF4	3	357-378
cca-miR396a-5p_1ss21TG		TTCCACAGCTTTCTTGAACTG	AA049440	Glutamine-Leucine-Glutamine, QLQ [Cynara cardunculus var. scolymus]	GRF5	3	598-619
cca-miR396a-5p_1ss21TG		TTCCACAGCTTTCTTGAACTG	AA150160	Glutamine-Leucine-Glutamine, QLQ [Cynara cardunculus var. scolymus]	GRF5	3.5	370-391
cca-miR396a-5p_1ss21TG		TTCCACAGCTTTCTTGAACTG	AA417760	PREDICTED: growth-regulating factor 1-like isoform X1 [Ziziphus jujuba]	GRF6	3	612-633
cca-miR396a-5p_1ss21TG		TTCCACAGCTTTCTTGAACTG	AA417760	PREDICTED: growth-regulating factor 1-like isoform X1 [Ziziphus jujuba]	GRF6	3	425-446
cca-miR396a-5p_1ss21TG		TTCCACAGCTTTCTTGAACTG	AA107040	Glutamine-Leucine-Glutamine, QLQ [Cynara cardunculus var. scolymus]	GRF8	3.5	725-746
cca-miR396a-5p_2ss7AG21TG		TTCCACGGCTTTCTTGAACTG	AA431830	Glutamine-Leucine-Glutamine, QLQ [Cynara cardunculus var. scolymus]	GRF2	3.5	306-327
cca-miR396a-5p_2ss7AG21TG		TTCCACGGCTTTCTTGAACTG	AA011250	Glutamine-Leucine-Glutamine, QLQ [Cynara cardunculus var. scolymus]	GRF4	3	357-378
cca-miR396a-5p_2ss7AG21TG		TTCCACGGCTTTCTTGAACTG	AA049440	Glutamine-Leucine-Glutamine, QLQ [Cynara cardunculus var. scolymus]	GRF5	3	598-619
cca-miR396a-5p_2ss7AG21TG		TTCCACGGCTTTCTTGAACTG	AA150160	Glutamine-Leucine-Glutamine, QLQ [Cynara cardunculus var. scolymus]	GRF5	3.5	370-391
cca-miR396a-5p_2ss7AG21TG		TTCCACGGCTTTCTTGAACTG	AA417760	PREDICTED: growth-regulating factor 1-like isoform X1 [Ziziphus jujuba]	GRF6	4	612-633
cca-miR396a-5p_2ss7AG21TG		TTCCACGGCTTTCTTGAACTG	AA417760	PREDICTED: growth-regulating factor 1-like isoform X1 [Ziziphus jujuba]	GRF6	4	425-446
cca-miR396a-5p_2ss7AG21TG		TTCCACGGCTTTCTTGAACTG	AA107040	Glutamine-Leucine-Glutamine, QLQ [Cynara cardunculus var. scolymus]	GRF8	3.5	725-746
cca-miR396a-5p_L-1_1ss21TG		TCCACAGCTTTCTTGAACTG	AA405120	unnamed protein product [Coffea canephora]	At1g43140	4	334-353
cca-miR396a-5p_L-1_1ss21TG		TCCACAGCTTTCTTGAACTG	AA283790	PREDICTED: cullin-4 [Daucus carota subsp. sativus]	CUL4	4	1978-1997
cca-miR396a-5p_L-1_1ss21TG		TCCACAGCTTTCTTGAACTG	AA283790	PREDICTED: cullin-4 [Daucus carota subsp. sativus]	CUL4	4	2329-2348
cca-miR396a-5p_L-1_1ss21TG		TCCACAGCTTTCTTGAACTG	AA606650	PREDICTED: cullin-4 [Daucus carota subsp. sativus]	CUL4	4	2296-2315
cca-miR396a-5p_L-1_1ss21TG		TCCACAGCTTTCTTGAACTG	AA011250	Glutamine-Leucine-Glutamine, QLQ [Cynara cardunculus var. scolymus]	GRF4	3	357-377
aqc-miR396b_R+2_1ss7AG		TTCCACGGCTTTCTTGAACTTTT	AA282330	UDP-glucuronosyl/UDP-glucosyltransferase [Cynara cardunculus var. scolymus]	UGT73E1	4	1289-1311
mtr-miR397-5p	397	TCATTGAGTGCAGCGTTGATG	AA152310	Cupredoxin [Cynara cardunculus var. scolymus]	IRX12	3	663-683
mtr-miR397-5p		TCATTGAGTGCAGCGTTGATG	AA572800	Cupredoxin [Cynara cardunculus var. scolymus]	LAC2	3.5	975-995
mtr-miR397-5p		TCATTGAGTGCAGCGTTGATG	AA572800	Cupredoxin [Cynara cardunculus var. scolymus]	LAC2	3.5	712-732
cca-miR398_2ss15GA21GC	miR398	TGTGTTCTCAGGTCACCCCTC	AA381170	Zinc finger, LIM-type [Cynara cardunculus var. scolymus]	WLIM1	4	814-833
tcc-MIR399e-p5_2ss14TA19AT	miR399	GCGCAATTCTCCTATGGCTGA	AA326220	GRAS protein, partial [Chrysanthemum x morifolium]	SCL13	4	1373-1394
tcc-MIR399e-p5_2ss14TA19AT		GCGCAATTCTCCTATGGCTGA	AA326220	GRAS protein, partial [Chrysanthemum x morifolium]	SCL13	4	1615-1636
tcc-MIR399e-p5_2ss14TA19AT		GCGCAATTCTCCTATGGCTGA	AA326220	GRAS protein, partial [Chrysanthemum x morifolium]	SCL13	4	1627-1648
nta-miR477a_2ss8CT21GT	miR477	ACTCTCCTTCAAGGGCTTCTT	AA356710	PREDICTED: indole-3-glycerol phosphate synthase, chloroplastic [Cucumis sativus]	IGPS	3	1044-1065
osa-miR5072_L-4_1ss13GA	miR5072	TCCCCAGCAGAGTCGCCA	AA231900	Fibronectin type III-like domain-containing protein [Cynara cardunculus var. scolymus]	BXL2	3.5	903-920
osa-miR5072_L-4_1ss13GA		TCCCCAGCAGAGTCGCCA	AA231900	Fibronectin type III-like domain-containing protein [Cynara cardunculus var. scolymus]	BXL2	3.5	911-928
osa-miR5072_L-4_1ss13GA		TCCCCAGCAGAGTCGCCA	AA231900	Fibronectin type III-like domain-containing protein [Cynara cardunculus var. scolymus]	BXL2	3.5	111-128
osa-miR5072_L-4_1ss13GA		TCCCCAGCAGAGTCGCCA	AA231900	Fibronectin type III-like domain-containing protein [Cynara cardunculus var. scolymus]	BXL2	3.5	896-913
osa-miR5072_L-4_1ss13GA		TCCCCAGCAGAGTCGCCA	AA231900	Fibronectin type III-like domain-containing protein [Cynara cardunculus var. scolymus]	BXL2	3.5	906-923
osa-miR5072_L-4_1ss13GA		TCCCCAGCAGAGTCGCCA	AA194390	PREDICTED: COP9 signalosome complex subunit 4 [Ricinus communis]	CSN4	4	1133-1149
rgl-miR5139_L-1	miR5139	AACCTGGCTCTGATACCA	AA503590	hypothetical protein Ccrd_012591 [Cynara cardunculus var. scolymus]	At2g23790	4	130-146
rgl-miR5139_L-1		AACCTGGCTCTGATACCA	AA229180	PREDICTED: hsp70 nucleotide exchange factor FES1 isoform X1 [Vitis vinifera]	FES1	4	1040-1056
rgl-miR5139_L-1		AACCTGGCTCTGATACCA	AA159640	ARID/BRIGHT DNA-binding domain-containing protein [Cynara cardunculus var. scolymus]	HMGB10	4	462-478
rgl-miR5139_L-1		AACCTGGCTCTGATACCA	AA209740	hypothetical protein Ccrd_003016 [Cynara cardunculus var. scolymus]	VAL2	4	1772-1788
rgl-miR5139_L-1		AACCTGGCTCTGATACCA	AA209740	hypothetical protein Ccrd_003016 [Cynara cardunculus var. scolymus]	VAL2	4	1762-1778
rgl-miR5139_L-1		AACCTGGCTCTGATACCA	AA209740	hypothetical protein Ccrd_003016 [Cynara cardunculus var. scolymus]	VAL2	4	1691-1707
rgl-miR5139_L-1		AACCTGGCTCTGATACCA	AA209740	hypothetical protein Ccrd_003016 [Cynara cardunculus var. scolymus]	VAL2	4	1795-1811
osa-MIR5154-p5_2ss7CT18GA	miR5154	AGTTGATGTGACGCTGAAG	AA496220	hypothetical protein Ccrd_017321 [Cynara cardunculus var. scolymus]	At4g28100	4	244-262
osa-MIR5154-p5_2ss7CT18GA		AGTTGATGTGACGCTGAAG	AA496220	hypothetical protein Ccrd_017321 [Cynara cardunculus var. scolymus]	At4g28100	4	244-262
osa-MIR5154-p5_2ss7CT18GA		AGTTGATGTGACGCTGAAG	AA254450	quinone oxidoreductase-like protein [Helianthus annuus]	EO	4	750-768
ptc-miR530a_R+1	miR530	TGCATTTGCACCTGCACCTTA	AA149280	AP2/ERF domain-containing protein [Cynara cardunculus var. scolymus]	AP2	3	1269-1289
ptc-miR530a_R+1		TGCATTTGCACCTGCACCTTA	AA149280	AP2/ERF domain-containing protein [Cynara cardunculus var. scolymus]	AP2	3	1407-1427
ptc-miR530a_R+1		TGCATTTGCACCTGCACCTTA	AA149280	AP2/ERF domain-containing protein [Cynara cardunculus var. scolymus]	AP2	3	1346-1366
ptc-miR530a_R+1		TGCATTTGCACCTGCACCTTA	AA149280	AP2/ERF domain-containing protein [Cynara cardunculus var. scolymus]	AP2	3	1336-1356
ptc-miR530a_R+1		TGCATTTGCACCTGCACCTTA	AA149280	AP2/ERF domain-containing protein [Cynara cardunculus var. scolymus]	AP2	3	1468-1488
ptc-miR530a_R+1		TGCATTTGCACCTGCACCTTA	AA344740	Mitochondrial carnitine/acylcarnitine carrier-like protein [Dichanthelium oligosanthes]	BOU	3	467-487
ptc-miR530a_R+1		TGCATTTGCACCTGCACCTTA	AA344740	Mitochondrial carnitine/acylcarnitine carrier-like protein [Dichanthelium oligosanthes]	BOU	3	448-468
ptc-miR530a_R+1		TGCATTTGCACCTGCACCTTA	AA344740	Mitochondrial carnitine/acylcarnitine carrier-like protein [Dichanthelium oligosanthes]	BOU	3	684-704
ptc-miR530a_R+1		TGCATTTGCACCTGCACCTTA	AA344740	Mitochondrial carnitine/acylcarnitine carrier-like protein [Dichanthelium oligosanthes]	BOU	3	684-704
ptc-miR530a_R+1		TGCATTTGCACCTGCACCTTA	AA344740	Mitochondrial carnitine/acylcarnitine carrier-like protein [Dichanthelium oligosanthes]	BOU	3	684-704
ptc-miR530a_R+1		TGCATTTGCACCTGCACCTTA	AA344740	Mitochondrial carnitine/acylcarnitine carrier-like protein [Dichanthelium oligosanthes]	BOU	3	669-689
ptc-miR530a_R+1		TGCATTTGCACCTGCACCTTA	AA344740	Mitochondrial carnitine/acylcarnitine carrier-like protein [Dichanthelium oligosanthes]	BOU	3	684-704
ptc-miR530a_R+1		TGCATTTGCACCTGCACCTTA	AA344740	Mitochondrial carnitine/acylcarnitine carrier-like protein [Dichanthelium oligosanthes]	BOU	3	684-704
ptc-miR530a_R+1		TGCATTTGCACCTGCACCTTA	AA344740	Mitochondrial carnitine/acylcarnitine carrier-like protein [Dichanthelium oligosanthes]	BOU	3	666-686
ptc-miR530a_R+1		TGCATTTGCACCTGCACCTTA	AA344740	Mitochondrial carnitine/acylcarnitine carrier-like protein [Dichanthelium oligosanthes]	BOU	3	684-704
ath-MIR5645c-p3_2ss8TG18TA	miR5645	TATCTGTGGAAACAAATA	AA068120	hypothetical protein L484_008511 [Morus notabilis]	At4g32130	4	534-551
ath-MIR5645c-p3_2ss8TG18TA		TATCTGTGGAAACAAATA	AA024590	F-box domain, cyclin-like protein [Cynara cardunculus var. scolymus]	OR23	4	1053-1070
ath-MIR5645c-p3_2ss8TG18TA		TATCTGTGGAAACAAATA	AA024590	F-box domain, cyclin-like protein [Cynara cardunculus var. scolymus]	OR23	4	1265-1282
ath-MIR5645c-p3_2ss8TG18TA		TATCTGTGGAAACAAATA	AA024590	F-box domain, cyclin-like protein [Cynara cardunculus var. scolymus]	OR23	4	1053-1070
ath-MIR5645c-p3_2ss8TG18TA		TATCTGTGGAAACAAATA	AA024590	F-box domain, cyclin-like protein [Cynara cardunculus var. scolymus]	OR23	4	947-964
bra-MIR5721-p3_2ss9TC17TG	miR5721	TTTGTTTCCTCACTACGTCA	AA141610	cytochrome P450 [Cynara cardunculus var. scolymus]	CYP75A2	3	1539-1557
bra-MIR5721-p3_2ss9TC17TG		TTTGTTTCCTCACTACGTCA	AA289690	cytochrome P450 [Cynara cardunculus var. scolymus]	CYP75A2	4	1304-1322
bra-MIR5721-p3_2ss9TC17TG		TTTGTTTCCTCACTACGTCA	AA289690	cytochrome P450 [Cynara cardunculus var. scolymus]	CYP75A2	4	1260-1278
cca-miR6111-5p_R-1_2ss20GT21AT	miR6111	TCTTTATGTCACGATGTATTT	AA087580	Protein kinase, ATP binding site-containing protein, partial [Cynara cardunculus var. scolymus]	ANX2	4	581-601
cca-miR6111-5p_R-1_2ss20GT21AT		TCTTTATGTCACGATGTATTT	AA196280	Apple-like protein [Cynara cardunculus var. scolymus]	At2g19130	4	2075-2095
cca-miR6111-5p_R-1_2ss20GT21AT		TCTTTATGTCACGATGTATTT	AA024200	Ankyrin repeat-containing protein [Cynara cardunculus var. scolymus]	At2g40140	4	1137-1156
cca-miR6111-5p_R-1_2ss20GT21AT		TCTTTATGTCACGATGTATTT	AA024200	Ankyrin repeat-containing protein [Cynara cardunculus var. scolymus]	At2g40140	4	1236-1255
cca-miR6111-5p_R-1_2ss20GT21AT		TCTTTATGTCACGATGTATTT	AA327560	Protein kinase, ATP binding site-containing protein, partial [Cynara cardunculus var. scolymus]	At5g39000	4	2558-2578
cca-miR6111-5p_R-1_2ss20GT21AT		TCTTTATGTCACGATGTATTT	AA422360	Protein kinase, ATP binding site-containing protein, partial [Cynara cardunculus var. scolymus]	At5g59700	4	500-520
cca-miR6111-5p_R-1_2ss20GT21AT		TCTTTATGTCACGATGTATTT	AA486440	PREDICTED: formamidase-like isoform X2 [Daucus carota subsp. sativus]	fmdA	4	722-742
cca-miR6111-5p_R-1_2ss20GT21AT		TCTTTATGTCACGATGTATTT	AA274500	Protein kinase, ATP binding site-containing protein, partial [Cynara cardunculus var. scolymus]	HERK1	4	500-520
cca-miR6111-5p_R-1_2ss20GT21AT		TCTTTATGTCACGATGTATTT	AA274500	Protein kinase, ATP binding site-containing protein, partial [Cynara cardunculus var. scolymus]	HERK1	4	500-520
cca-miR6111-5p_R-1_2ss20GT21AT		TCTTTATGTCACGATGTATTT	AA186030	Protein kinase, ATP binding site-containing protein, partial [Cynara cardunculus var. scolymus]	THE1	4	3527-3547
cca-MIR6113-p5_2ss18CT19GA	miR6113	TCTGAAACTCAAGAACATAT	AA004520	PREDICTED: cysteine desulfurase, mitochondrial [Cucumis sativus]	NIFS1	4	1593-1612
cca-miR6114-3p_L+1R-1	miR6114	TTCACGTCCATTGTCCCTTTC	AA237960	Heavy metal-associated domain, HMA [Cynara cardunculus var. scolymus]	HIPP05	4	581-601
cca-miR6114-3p_L+1R-1		TTCACGTCCATTGTCCCTTTC	AA575930	Heavy metal-associated domain, HMA [Cynara cardunculus var. scolymus]	HIPP05	4	516-536
gma-miR6300_1ss5TA	miR6300	GTCGATGTAGTATAGTGG	AA149280	AP2/ERF domain-containing protein [Cynara cardunculus var. scolymus]	AP2	3.5	708-724
gma-miR6300_1ss5TA		GTCGATGTAGTATAGTGG	AA149280	AP2/ERF domain-containing protein [Cynara cardunculus var. scolymus]	AP2	3.5	647-663
gma-miR6300_1ss5TA		GTCGATGTAGTATAGTGG	AA149280	AP2/ERF domain-containing protein [Cynara cardunculus var. scolymus]	AP2	3.5	692-708
gma-miR6300_1ss5TA		GTCGATGTAGTATAGTGG	AA149280	AP2/ERF domain-containing protein [Cynara cardunculus var. scolymus]	AP2	3.5	682-698
gma-miR6300_1ss5TA		GTCGATGTAGTATAGTGG	AA149280	AP2/ERF domain-containing protein [Cynara cardunculus var. scolymus]	AP2	3.5	639-655
gma-miR6300_1ss5TA		GTCGATGTAGTATAGTGG	AA332300	AP2/ERF domain-containing protein [Cynara cardunculus var. scolymus]	AP2	3.5	646-662
gma-miR6300_1ss5TA		GTCGATGTAGTATAGTGG	AA332300	AP2/ERF domain-containing protein [Cynara cardunculus var. scolymus]	AP2	3.5	19-35
gma-miR6300_1ss5TA		GTCGATGTAGTATAGTGG	AA332300	AP2/ERF domain-containing protein [Cynara cardunculus var. scolymus]	AP2	3.5	540-556
gma-miR6300_1ss5TA		GTCGATGTAGTATAGTGG	AA332300	AP2/ERF domain-containing protein [Cynara cardunculus var. scolymus]	AP2	3.5	560-576
gma-miR6300_1ss5TA		GTCGATGTAGTATAGTGG	AA180430	Aminoacyl-tRNA synthetase, class II [Cynara cardunculus var. scolymus]	At3g58140	4	502-518
gma-miR6300_1ss5TA		GTCGATGTAGTATAGTGG	AA180430	Aminoacyl-tRNA synthetase, class II [Cynara cardunculus var. scolymus]	At3g58140	4	311-327
gma-miR6300_1ss5TA		GTCGATGTAGTATAGTGG	AA180430	Aminoacyl-tRNA synthetase, class II [Cynara cardunculus var. scolymus]	At3g58140	4	502-518
gma-miR6300_1ss5TA		GTCGATGTAGTATAGTGG	AA180430	Aminoacyl-tRNA synthetase, class II [Cynara cardunculus var. scolymus]	At3g58140	4	502-518
gma-miR6300_1ss5TA		GTCGATGTAGTATAGTGG	AA414060	Chloramphenicol acetyltransferase-like domain-containing protein [Cynara cardunculus var. scolymus]	HCT4	4	774-792
gma-miR6300_1ss5TA		GTCGATGTAGTATAGTGG	AA249690	DNA-directed DNA polymerase, family B [Cynara cardunculus var. scolymus]	Os01g0868300	4	3078-3094
gma-miR6300_1ss5TA		GTCGATGTAGTATAGTGG	AA406460	Proteasome B-type subunit [Cynara cardunculus var. scolymus]	PBD1	3.5	352-369
gma-miR6300_1ss5TA		GTCGATGTAGTATAGTGG	AA406460	Proteasome B-type subunit [Cynara cardunculus var. scolymus]	PBD1	3.5	469-486
gma-miR6300_1ss5TA		GTCGATGTAGTATAGTGG	AA406460	Proteasome B-type subunit [Cynara cardunculus var. scolymus]	PBD1	3.5	461-478
gma-miR6300_1ss5TA		GTCGATGTAGTATAGTGG	AA323620	DNA-directed DNA polymerase, family B [Cynara cardunculus var. scolymus]	POLA	4	3691-3707
gma-miR6300_1ss5TA		GTCGATGTAGTATAGTGG	AA358020	AP2/ERF domain-containing protein [Cynara cardunculus var. scolymus]	SMZ	3.5	633-649
gma-miR6300_1ss5TA		GTCGATGTAGTATAGTGG	AA358020	AP2/ERF domain-containing protein [Cynara cardunculus var. scolymus]	SMZ	3.5	758-774
gma-miR6300_1ss5TA		GTCGATGTAGTATAGTGG	AA005890	UTP--glucose-1-phosphate uridylyltransferase [Cynara cardunculus var. scolymus]	USP	4	362-379
gma-miR6300_1ss5TA		GTCGATGTAGTATAGTGG	AA005890	UTP--glucose-1-phosphate uridylyltransferase [Cynara cardunculus var. scolymus]	USP	4	364-381
gma-miR6300_1ss5TA		GTCGATGTAGTATAGTGG	AA005890	UTP--glucose-1-phosphate uridylyltransferase [Cynara cardunculus var. scolymus]	USP	4	362-379
gma-miR6300_1ss5TA		GTCGATGTAGTATAGTGG	AA005890	UTP--glucose-1-phosphate uridylyltransferase [Cynara cardunculus var. scolymus]	USP	4	625-642
gma-miR6300_1ss5TA		GTCGATGTAGTATAGTGG	AA005890	UTP--glucose-1-phosphate uridylyltransferase [Cynara cardunculus var. scolymus]	USP	4	388-405
rgl-MIR7798-p3_2ss10GC18GT	miR7798	ATCTCCCCTCCTTTTAGT	AA566570	AAA+ ATPase domain-containing protein [Cynara cardunculus var. scolymus]	At5g17760	4	1409-1427
rgl-MIR7798-p3_2ss10GC18GT		ATCTCCCCTCCTTTTAGT	AA370990	Aromatic-ring hydroxylase-like protein [Cynara cardunculus var. scolymus]	hpxO	3.5	1434-1451
rgl-MIR7798-p3_2ss10GC18GT		ATCTCCCCTCCTTTTAGT	AA624900	PREDICTED: bifunctional L-3-cyanoalanine synthase/cysteine synthase 1, mitochondrial [Sesamum indicum]	PCAS-1	4	546-563
rgl-MIR7798-p3_2ss10GC18GT		ATCTCCCCTCCTTTTAGT	AA596630	Cysteine peptidase, asparagine active site-containing protein, partial [Cynara cardunculus var. scolymus]	RD21C	3	2756-2773
rgl-MIR7798-p3_2ss10GC18GT		ATCTCCCCTCCTTTTAGT	AA596630	Cysteine peptidase, asparagine active site-containing protein, partial [Cynara cardunculus var. scolymus]	RD21C	3	2710-2727
rgl-MIR7798-p3_2ss10GC18GT		ATCTCCCCTCCTTTTAGT	AA596630	Cysteine peptidase, asparagine active site-containing protein, partial [Cynara cardunculus var. scolymus]	RD21C	3	2762-2779
rgl-MIR7798-p3_2ss10GC18GT		ATCTCCCCTCCTTTTAGT	AA348410	3'-5' exonuclease domain-containing protein [Cynara cardunculus var. scolymus]	RRP6L2	4	2539-2556
rgl-MIR7798-p3_2ss10GC18GT		ATCTCCCCTCCTTTTAGT	AA348410	3'-5' exonuclease domain-containing protein [Cynara cardunculus var. scolymus]	RRP6L2	4	2593-2610
rgl-MIR7798-p3_2ss10GC18GT		ATCTCCCCTCCTTTTAGT	AA441310	Sad1/UNC-like, C-terminal [Cynara cardunculus var. scolymus]	SUN1	3	837-854
rgl-MIR7798-p3_2ss10GC18GT		ATCTCCCCTCCTTTTAGT	AA515710	Sad1/UNC-like, C-terminal [Cynara cardunculus var. scolymus]	SUN1	3	642-659
rgl-MIR7798-p3_2ss10GC18GT		ATCTCCCCTCCTTTTAGT	AA144320	Homeodomain-like protein [Cynara cardunculus var. scolymus]	TRP4	3.5	2173-2191
rgl-MIR7798-p3_2ss10GC18GT		ATCTCCCCTCCTTTTAGT	AA144320	Homeodomain-like protein [Cynara cardunculus var. scolymus]	TRP4	3.5	1961-1979
rgl-MIR7798-p3_2ss10GC18GT		ATCTCCCCTCCTTTTAGT	AA144320	Homeodomain-like protein [Cynara cardunculus var. scolymus]	TRP4	3.5	2099-2117
rgl-MIR7798-p3_2ss10GC18GT		ATCTCCCCTCCTTTTAGT	AA029560	Taxilin family [Cynara cardunculus var. scolymus]	TXLNA	3.5	175-192
rgl-MIR7798-p3_2ss10GC18GT		ATCTCCCCTCCTTTTAGT	AA029560	Taxilin family [Cynara cardunculus var. scolymus]	TXLNA	3.5	110-127
rgl-MIR7798-p3_2ss10GC18GT		ATCTCCCCTCCTTTTAGT	AA029560	Taxilin family [Cynara cardunculus var. scolymus]	TXLNA	3.5	210-227
rgl-MIR7798-p3_2ss10GC18GT		ATCTCCCCTCCTTTTAGT	AA029560	Taxilin family [Cynara cardunculus var. scolymus]	TXLNA	3.5	207-224
rgl-MIR7798-p3_2ss10GC18GT		ATCTCCCCTCCTTTTAGT	AA029560	Taxilin family [Cynara cardunculus var. scolymus]	TXLNA	3.5	175-192
rgl-MIR7798-p3_2ss10GC18GT		ATCTCCCCTCCTTTTAGT	AA029560	Taxilin family [Cynara cardunculus var. scolymus]	TXLNA	3.5	226-243
rgl-MIR7798-p3_2ss10GC18GT		ATCTCCCCTCCTTTTAGT	AA029560	Taxilin family [Cynara cardunculus var. scolymus]	TXLNA	3.5	210-227
rgl-MIR7798-p3_2ss10GC18GT		ATCTCCCCTCCTTTTAGT	AA029560	Taxilin family [Cynara cardunculus var. scolymus]	TXLNA	3.5	191-208
rgl-MIR7798-p3_2ss10GC18GT		ATCTCCCCTCCTTTTAGT	AA054100	hypothetical protein Ccrd_023987, partial [Cynara cardunculus var. scolymus]	WAK2	4	2264-2281

## Sheet: S3-2
Table S3-2 Novel miRNA Targets identified from degradome
SmallRNA	SmallRNA_seq	gene_name	Description	Gene	AlignmentScore	AlignmentRange
PC-3p-2586_4442	TCACATCCTTGTGTCCTCATC	AA039680	PREDICTED: mitochondrial amidoxime reducing component 2-like [Daucus carota subsp. sativus]	Marc1	4	745-764
PC-3p-2586_4442	TCACATCCTTGTGTCCTCATC	AA039680	PREDICTED: mitochondrial amidoxime reducing component 2-like [Daucus carota subsp. sativus]	Marc1	4	601-620
PC-3p-2586_4442	TCACATCCTTGTGTCCTCATC	AA039680	PREDICTED: mitochondrial amidoxime reducing component 2-like [Daucus carota subsp. sativus]	Marc1	4	586-605
PC-3p-2586_4442	TCACATCCTTGTGTCCTCATC	AA039680	PREDICTED: mitochondrial amidoxime reducing component 2-like [Daucus carota subsp. sativus]	Marc1	4	580-599
PC-3p-2586_4442	TCACATCCTTGTGTCCTCATC	AA039680	PREDICTED: mitochondrial amidoxime reducing component 2-like [Daucus carota subsp. sativus]	Marc1	4	5-24
PC-3p-2586_4442	TCACATCCTTGTGTCCTCATC	AA018410	PREDICTED: mitochondrial amidoxime reducing component 2-like isoform X1 [Solanum tuberosum]	MARC1	4	110-129
PC-3p-2586_4442	TCACATCCTTGTGTCCTCATC	AA018410	PREDICTED: mitochondrial amidoxime reducing component 2-like isoform X1 [Solanum tuberosum]	MARC1	4	721-740
PC-3p-2586_4442	TCACATCCTTGTGTCCTCATC	AA018410	PREDICTED: mitochondrial amidoxime reducing component 2-like isoform X1 [Solanum tuberosum]	MARC1	4	787-806
PC-3p-2586_4442	TCACATCCTTGTGTCCTCATC	AA018410	PREDICTED: mitochondrial amidoxime reducing component 2-like isoform X1 [Solanum tuberosum]	MARC1	4	696-715
PC-3p-2586_4442	TCACATCCTTGTGTCCTCATC	AA018410	PREDICTED: mitochondrial amidoxime reducing component 2-like isoform X1 [Solanum tuberosum]	MARC1	4	694-713
PC-5p-67989_157	TCGATAAAACAATTATATTGT	AA548850	AMP-binding, conserved site-containing protein [Cynara cardunculus var. scolymus]	AAE6	4	1662-1681
PC-3p-55334_219	TGATGTGCCCCACTACAATCA	AA219080	AAA+ ATPase domain-containing protein [Cynara cardunculus var. scolymus]	ABCB20	2	4389-4409
PC-5p-67989_157	TCGATAAAACAATTATATTGT	AA219080	AAA+ ATPase domain-containing protein [Cynara cardunculus var. scolymus]	ABCB20	4	4483-4502
PC-3p-10097_1315	CAACCCATTGTTTCACAAGCAGATC	AA245880	Calcium-transporting P-type ATPase, N-terminal autoinhibitory domain-containing protein [Cynara cardunculus var. scolymus]	ACA11	3	1425-1449
PC-3p-353_36016	TTTTAGTTTCTCCATGTCCACA	AA551980	Calcium-transporting P-type ATPase, subfamily IIB [Cynara cardunculus var. scolymus]	ACA12	2.5	303-324
PC-3p-353_36016	TTTTAGTTTCTCCATGTCCACA	AA157990	hypothetical protein Ccrd_003586 [Cynara cardunculus var. scolymus]	ACA12	2	1503-1524
PC-3p-353_36016	TTTTAGTTTCTCCATGTCCACA	AA362580	hypothetical protein Ccrd_003586 [Cynara cardunculus var. scolymus]	ACA12	2	2436-2457
PC-3p-353_36016	TTTTAGTTTCTCCATGTCCACA	AA607500	hypothetical protein Ccrd_003586 [Cynara cardunculus var. scolymus]	ACA13	2	1458-1479
PC-3p-864_13908	TATATCGTCTATGTCGTAAGC	AA151940	PREDICTED: adenylate kinase 4 [Oryza sativa Japonica Group]	ADK-B	2.5	217-237
PC-3p-864_13908	TATATCGTCTATGTCGTAAGC	AA151940	PREDICTED: adenylate kinase 4 [Oryza sativa Japonica Group]	ADK-B	2.5	217-237
PC-5p-112313_56	AGTATGTGGCATGATCCTGA	AA579630	AT hook, DNA-binding motif-containing protein [Cynara cardunculus var. scolymus]	AHL10	4	55-75
PC-5p-112313_56	AGTATGTGGCATGATCCTGA	AA579630	AT hook, DNA-binding motif-containing protein [Cynara cardunculus var. scolymus]	AHL10	4	351-371
PC-5p-112313_56	AGTATGTGGCATGATCCTGA	AA593390	AT hook, DNA-binding motif-containing protein [Cynara cardunculus var. scolymus]	AHL10	4	351-371
PC-3p-171572_19	TTTGTGACACAAAAACTATGT	AA373520	hypothetical protein CICLE_v10015497mg [Citrus clementina]	AIM32	4	297-318
PC-5p-173203_17	AAAGTGAAGGTCGACAACTCC	AA425570	CC-NBS-LRR [Helianthus annuus]	ALDH2C4	4	3903-3922
PC-5p-173203_17	AAAGTGAAGGTCGACAACTCC	AA425570	CC-NBS-LRR [Helianthus annuus]	ALDH2C4	4	1821-1840
PC-3p-5298_2291	TCAATATTAAGTCTCAACTAC	AA034380	PREDICTED: aluminum-activated malate transporter 12 [Theobroma cacao]	ALMT14	4	1542-1561
PC-3p-5298_2291	TCAATATTAAGTCTCAACTAC	AA485290	PREDICTED: aluminum-activated malate transporter 12 [Theobroma cacao]	ALMT14	4	1366-1385
PC-3p-132686_37	AGTCAGGGGACCCACGTTTTCACA	AA620540	metacaspase-1 [Dorcoceras hygrometricum]	AMC2	4	1566-1589
PC-5p-110517_58	CGTACATCTCAAGCATACTTT	AA415630	amorpha-4,11-diene synthase [Artemisia annua]	AMS1	3.5	235-255
PC-5p-110517_58	CGTACATCTCAAGCATACTTT	AA415630	amorpha-4,11-diene synthase [Artemisia annua]	AMS1	3.5	286-306
PC-5p-30316_476	TTGAAGGGTTCCAAAGAACAAT	AA261980	PREDICTED: uncharacterized protein LOC108196268 [Daucus carota subsp. sativus]	AMY3	3	2158-2178
PC-5p-30316_476	TTGAAGGGTTCCAAAGAACAAT	AA261980	PREDICTED: uncharacterized protein LOC108196268 [Daucus carota subsp. sativus]	AMY3	3	2122-2142
PC-3p-112007_56	TGACTTGTGGTTCACACTTTTCA	AA179420	Protein kinase, ATP binding site-containing protein, partial [Cynara cardunculus var. scolymus]	ANX2	4	677-699
PC-3p-42353_319	TTTGATGATTTATTTAAGT	AA032050	AP2/ERF domain-containing protein [Cynara cardunculus var. scolymus]	AP2	4	647-664
PC-3p-42353_319	TTTGATGATTTATTTAAGT	AA032050	AP2/ERF domain-containing protein [Cynara cardunculus var. scolymus]	AP2	4	669-686
PC-3p-33676_423	TTATGTTCTTTAACATGCTCA	AA085180	Acid phosphatase (Class B), partial [Cynara cardunculus var. scolymus]	APS1	3.5	204-224
PC-3p-13740_1010	ACCAAACACTCTTGCTGCTGC	AA592140	Small GTPase superfamily, ARF/SAR type [Cynara cardunculus var. scolymus]	ARL8A	4	600-619
PC-3p-13740_1010	ACCAAACACTCTTGCTGCTGC	AA592140	Small GTPase superfamily, ARF/SAR type [Cynara cardunculus var. scolymus]	ARL8A	4	695-714
PC-3p-13740_1010	ACCAAACACTCTTGCTGCTGC	AA592140	Small GTPase superfamily, ARF/SAR type [Cynara cardunculus var. scolymus]	ARL8A	4	600-619
PC-3p-13740_1010	ACCAAACACTCTTGCTGCTGC	AA592140	Small GTPase superfamily, ARF/SAR type [Cynara cardunculus var. scolymus]	ARL8A	4	600-619
PC-3p-13740_1010	ACCAAACACTCTTGCTGCTGC	AA592140	Small GTPase superfamily, ARF/SAR type [Cynara cardunculus var. scolymus]	ARL8A	4	600-619
PC-3p-13915_997	TCATGTGCATAATTATAACCA	AA198020	PREDICTED: actin-related protein 7 [Daucus carota subsp. sativus]	ARP7	4	1192-1213
PC-3p-13915_997	TCATGTGCATAATTATAACCA	AA198020	PREDICTED: actin-related protein 7 [Daucus carota subsp. sativus]	ARP7	4	1261-1282
PC-3p-13915_997	TCATGTGCATAATTATAACCA	AA198020	PREDICTED: actin-related protein 7 [Daucus carota subsp. sativus]	ARP7	4	1252-1273
PC-3p-13915_997	TCATGTGCATAATTATAACCA	AA504550	PREDICTED: actin-related protein 7 [Daucus carota subsp. sativus]	ARP7	4	1267-1288
PC-3p-110182_59	GCGAGTCGTCACTTGGCTCATC	AA046330	PREDICTED: probable serine/threonine-protein kinase At1g01540 isoform X1 [Juglans regia]	At1g01540	4	1002-1023
PC-3p-110182_59	GCGAGTCGTCACTTGGCTCATC	AA046330	PREDICTED: probable serine/threonine-protein kinase At1g01540 isoform X1 [Juglans regia]	At1g01540	4	1002-1023
PC-3p-110182_59	GCGAGTCGTCACTTGGCTCATC	AA241250	PREDICTED: probable serine/threonine-protein kinase At1g01540 isoform X2 [Vitis vinifera]	At1g01540	4	816-837
PC-5p-144157_30	ACATATACTTTTACTTCTTCC	AA202840	Pentatricopeptide repeat-containing protein [Cynara cardunculus var. scolymus]	At1g02150	4	1106-1127
PC-3p-76250_128	AGCATGTGTTGGGGAAATA	AA008580	PREDICTED: probable LRR receptor-like serine/threonine-protein kinase At1g07650 isoform X1 [Ipomoea nil]	At1g07650	4	828-846
PC-3p-216978_11	TGGCAACATTGTGCTTTGATTC	AA613870	Pentatricopeptide repeat-containing protein [Cynara cardunculus var. scolymus]	At1g19525	4	1897-1917
PC-3p-2407_4746	TGGCAACACTGTGCTTTGATG	AA613870	Pentatricopeptide repeat-containing protein [Cynara cardunculus var. scolymus]	At1g19525	4	1898-1917
PC-3p-200058_12	GCGGAGTCTAGCGACACTCTC	AA554610	Glycoside hydrolase, catalytic domain-containing protein [Cynara cardunculus var. scolymus]	At1g32860	4	624-644
PC-3p-200058_12	GCGGAGTCTAGCGACACTCTC	AA554610	Glycoside hydrolase, catalytic domain-containing protein [Cynara cardunculus var. scolymus]	At1g32860	4	766-786
PC-3p-200058_12	GCGGAGTCTAGCGACACTCTC	AA554610	Glycoside hydrolase, catalytic domain-containing protein [Cynara cardunculus var. scolymus]	At1g32860	4	12-32
PC-5p-83483_107	GTGAAAGTGTCAATACCTTCT	AA158030	magnesium transporter, putative (DUF803) [Arabidopsis thaliana]	At1g34470	4	895-916
PC-5p-83483_107	GTGAAAGTGTCAATACCTTCT	AA158030	magnesium transporter, putative (DUF803) [Arabidopsis thaliana]	At1g34470	4	974-995
PC-5p-83483_107	GTGAAAGTGTCAATACCTTCT	AA158030	magnesium transporter, putative (DUF803) [Arabidopsis thaliana]	At1g34470	4	1220-1241
PC-5p-67_163434	CCAAAACACAATGTAGCCATC	AA272620	Zinc finger, RanBP2-type [Cynara cardunculus var. scolymus]	At1g67325	4	72-92
PC-3p-198075_12	AAGTTGCCCGGTCTATTTT	AA392610	Zinc finger, B-box, partial [Cynara cardunculus var. scolymus]	At1g68190	4	1632-1650
PC-3p-198075_12	AAGTTGCCCGGTCTATTTT	AA392610	Zinc finger, B-box, partial [Cynara cardunculus var. scolymus]	At1g68190	4	2407-2425
PC-3p-198075_12	AAGTTGCCCGGTCTATTTT	AA392610	Zinc finger, B-box, partial [Cynara cardunculus var. scolymus]	At1g68190	4	1771-1789
PC-3p-203902_11	ATAAGTTGCTGGAGAATATGG	AA392610	Zinc finger, B-box, partial [Cynara cardunculus var. scolymus]	At1g68190	3.5	571-591
PC-3p-203902_11	ATAAGTTGCTGGAGAATATGG	AA392610	Zinc finger, B-box, partial [Cynara cardunculus var. scolymus]	At1g68190	3.5	577-597
PC-3p-203902_11	ATAAGTTGCTGGAGAATATGG	AA392610	Zinc finger, B-box, partial [Cynara cardunculus var. scolymus]	At1g68190	3.5	911-931
PC-3p-203902_11	ATAAGTTGCTGGAGAATATGG	AA392610	Zinc finger, B-box, partial [Cynara cardunculus var. scolymus]	At1g68190	3.5	698-718
PC-3p-203902_11	ATAAGTTGCTGGAGAATATGG	AA392610	Zinc finger, B-box, partial [Cynara cardunculus var. scolymus]	At1g68190	3.5	595-615
PC-3p-203902_11	ATAAGTTGCTGGAGAATATGG	AA392610	Zinc finger, B-box, partial [Cynara cardunculus var. scolymus]	At1g68190	3.5	1097-1117
PC-5p-183731_14	AGGATGGTGTATGATGGA	AA382300	Zinc finger, CCCH-type [Cynara cardunculus var. scolymus]	At1g68200	4	1208-1226
PC-5p-183731_14	AGGATGGTGTATGATGGA	AA392630	Zinc finger, CCCH-type [Cynara cardunculus var. scolymus]	At1g68200	4	780-798
PC-5p-112460_56	TAAAGAGGTTGAATGATTATT	AA240470	PREDICTED: GDSL esterase/lipase At1g71691 [Ziziphus jujuba]	At1g71691	4	252-272
PC-5p-83483_107	GTGAAAGTGTCAATACCTTCT	AA520200	PREDICTED: probable magnesium transporter NIPA4 [Daucus carota subsp. sativus]	At1g71900	4	852-873
PC-5p-83483_107	GTGAAAGTGTCAATACCTTCT	AA520200	PREDICTED: probable magnesium transporter NIPA4 [Daucus carota subsp. sativus]	At1g71900	4	904-925
PC-3p-233468_10	ACATACTTGAAAACCCATAGA	AA292560	PREDICTED: phenylalanine--tRNA ligase beta subunit, cytoplasmic [Vitis vinifera]	At1g72550	4	157-176
PC-5p-38705_358	CAAGTCAACTGCAAGCTCATT	AA084360	Organic solute transporter Ost-alpha [Cynara cardunculus var. scolymus]	At1g77220	3.5	661-680
PC-5p-10459_1275	TTTGAACGACGGCGAACGGTG	AA307600	PREDICTED: uncharacterized protein At2g38710-like [Juglans regia]	At2g38710	0	137-157
PC-5p-10459_1275	TTTGAACGACGGCGAACGGTG	AA307600	PREDICTED: uncharacterized protein At2g38710-like [Juglans regia]	At2g38710	0	160-180
PC-5p-10459_1275	TTTGAACGACGGCGAACGGTG	AA307600	PREDICTED: uncharacterized protein At2g38710-like [Juglans regia]	At2g38710	0	148-168
PC-5p-10459_1275	TTTGAACGACGGCGAACGGTG	AA307600	PREDICTED: uncharacterized protein At2g38710-like [Juglans regia]	At2g38710	0	64-84
PC-5p-195310_12	AAGATCGTATTGTATGTTTTTA	AA343140	Nucleic acid-binding, OB-fold [Cynara cardunculus var. scolymus]	At2g40290	4	1222-1242
PC-3p-209749_11	TTGTGGATGTTTTCTTTGTGG	AA013510	NADH:ubiquinone oxidoreductase, 17.2kDa subunit [Cynara cardunculus var. scolymus]	At3g03100	3.5	362-381
PC-3p-2586_4442	TCACATCCTTGTGTCCTCATC	AA227480	NBS-LRR resistance-like protein RGC260 [Helianthus annuus]	At3g14460	3.5	2766-2786
PC-5p-133084_37	AATGGACCTAAAGACACG	AA292240	Protein of unknown function DUF760 [Cynara cardunculus var. scolymus]	At3g17800	3	546-563
PC-5p-133084_37	AATGGACCTAAAGACACG	AA292240	Protein of unknown function DUF760 [Cynara cardunculus var. scolymus]	At3g17800	3	492-509
PC-5p-171388_19	TAATCCACAAAACACATCCAC	AA012410	F-box domain, cyclin-like protein [Cynara cardunculus var. scolymus]	At3g18150	3	2045-2065
PC-5p-171388_19	TAATCCACAAAACACATCCAC	AA012410	F-box domain, cyclin-like protein [Cynara cardunculus var. scolymus]	At3g18150	3	2213-2233
PC-5p-171388_19	TAATCCACAAAACACATCCAC	AA012410	F-box domain, cyclin-like protein [Cynara cardunculus var. scolymus]	At3g18150	3	2054-2074
PC-5p-225739_10	AGACTGATGACTGAATATG	AA123330	F-box domain, cyclin-like protein [Cynara cardunculus var. scolymus]	At3g54460	4	2454-2473
PC-5p-225739_10	AGACTGATGACTGAATATG	AA123330	F-box domain, cyclin-like protein [Cynara cardunculus var. scolymus]	At3g54460	4	2454-2473
PC-3p-42353_319	TTTGATGATTTATTTAAGT	AA454080	SNARE associated Golgi protein [Cynara cardunculus var. scolymus]	At4g09580	3	90-107
PC-3p-42353_319	TTTGATGATTTATTTAAGT	AA454080	SNARE associated Golgi protein [Cynara cardunculus var. scolymus]	At4g09580	4	107-124
PC-3p-42353_319	TTTGATGATTTATTTAAGT	AA454080	SNARE associated Golgi protein [Cynara cardunculus var. scolymus]	At4g09580	4	183-200
PC-3p-42353_319	TTTGATGATTTATTTAAGT	AA454080	SNARE associated Golgi protein [Cynara cardunculus var. scolymus]	At4g09580	4	183-200
PC-5p-420_30086	TTAAAGCTTAGAAATACGTCGT	AA300230	resistance gene analog NBS7, partial [Helianthus annuus]	At4g11170	3.5	41-62
PC-3p-80107_116	TCAACACATCATAGACCGCTA	AA516220	Aspartic peptidase [Cynara cardunculus var. scolymus]	At4g16563	4	1430-1450
PC-3p-80107_116	TCAACACATCATAGACCGCTA	AA516220	Aspartic peptidase [Cynara cardunculus var. scolymus]	At4g16563	4	1430-1450
PC-3p-80107_116	TCAACACATCATAGACCGCTA	AA516220	Aspartic peptidase [Cynara cardunculus var. scolymus]	At4g16563	4	1202-1222
PC-5p-162800_22	ATGTTGTCACACCTTTCTTCCACT	AA323050	Protein phosphatase 2C [Cynara cardunculus var. scolymus]	At4g31860	4	1006-1028
PC-5p-162800_22	ATGTTGTCACACCTTTCTTCCACT	AA323050	Protein phosphatase 2C [Cynara cardunculus var. scolymus]	At4g31860	4	1085-1107
PC-5p-5454_2232	CTCAATGATAAGGTTCAG	AA417570	PREDICTED: uncharacterized protein At5g03900, chloroplastic isoform X1 [Vitis vinifera]	At5g03900	3	452-468
PC-3p-65836_166	ATGTAGTAAATTGCAATG	AA572420	Alkyl hydroperoxide reductase subunit C/ Thiol specific antioxidant [Cynara cardunculus var. scolymus]	At5g06290	4	783-799
PC-3p-21767_666	TTCTTGGGTTTCGAGGTTATG	AA022280	F-box domain, cyclin-like protein [Cynara cardunculus var. scolymus]	At5g06550	4	206-226
PC-3p-2667_4336	TTCTTGGGTTTTGAGGTTATG	AA022280	F-box domain, cyclin-like protein [Cynara cardunculus var. scolymus]	At5g06550	2	206-226
PC-3p-42353_319	TTTGATGATTTATTTAAGT	AA095440	hypothetical protein Ccrd_023640 [Cynara cardunculus var. scolymus]	At5g14170	4	34-53
PC-5p-77286_125	TTGATAAGTCCAAATCTCTCA	AA326490	hypothetical protein Ccrd_006870 [Cynara cardunculus var. scolymus]	At5g24010	4	1046-1065
PC-5p-77286_125	TTGATAAGTCCAAATCTCTCA	AA326490	hypothetical protein Ccrd_006870 [Cynara cardunculus var. scolymus]	At5g24010	4	969-988
PC-3p-419_30189	GATGGACAAAAATGGATGAAG	AA202690	GHMP kinase, ATP-binding, conserved site-containing protein [Cynara cardunculus var. scolymus]	At5g27450	4	1002-1022
PC-3p-419_30189	GATGGACAAAAATGGATGAAG	AA202690	GHMP kinase, ATP-binding, conserved site-containing protein [Cynara cardunculus var. scolymus]	At5g27450	4	1295-1315
PC-5p-47212_275	NTGAAGGGTTCCAAAGAACAA	AA069300	cytochrome b561, eukaryote [Cynara cardunculus var. scolymus]	At5g35735	4	1366-1386
PC-5p-47212_275	NTGAAGGGTTCCAAAGAACAA	AA069300	cytochrome b561, eukaryote [Cynara cardunculus var. scolymus]	At5g35735	4	1059-1079
PC-5p-47212_275	NTGAAGGGTTCCAAAGAACAA	AA069300	cytochrome b561, eukaryote [Cynara cardunculus var. scolymus]	At5g35735	4	1059-1079
PC-5p-47212_275	NTGAAGGGTTCCAAAGAACAA	AA069300	cytochrome b561, eukaryote [Cynara cardunculus var. scolymus]	At5g35735	4	930-950
PC-5p-47212_275	NTGAAGGGTTCCAAAGAACAA	AA069300	cytochrome b561, eukaryote [Cynara cardunculus var. scolymus]	At5g35735	4	1043-1063
PC-5p-47212_275	NTGAAGGGTTCCAAAGAACAA	AA069300	cytochrome b561, eukaryote [Cynara cardunculus var. scolymus]	At5g35735	4	1059-1079
PC-5p-47212_275	NTGAAGGGTTCCAAAGAACAA	AA069300	cytochrome b561, eukaryote [Cynara cardunculus var. scolymus]	At5g35735	4	902-922
PC-5p-47212_275	NTGAAGGGTTCCAAAGAACAA	AA069300	cytochrome b561, eukaryote [Cynara cardunculus var. scolymus]	At5g35735	4	293-313
PC-5p-47212_275	NTGAAGGGTTCCAAAGAACAA	AA069300	cytochrome b561, eukaryote [Cynara cardunculus var. scolymus]	At5g35735	4	1059-1079
PC-5p-47212_275	NTGAAGGGTTCCAAAGAACAA	AA069300	cytochrome b561, eukaryote [Cynara cardunculus var. scolymus]	At5g35735	4	937-957
PC-5p-47212_275	NTGAAGGGTTCCAAAGAACAA	AA069300	cytochrome b561, eukaryote [Cynara cardunculus var. scolymus]	At5g35735	4	921-941
PC-5p-47212_275	NTGAAGGGTTCCAAAGAACAA	AA069300	cytochrome b561, eukaryote [Cynara cardunculus var. scolymus]	At5g35735	4	1043-1063
PC-5p-1013_11799	CTGAAAGTGTGAACGACAAGT	AA306350	Phloem protein 2-like protein [Cynara cardunculus var. scolymus]	At5g39000	4	4095-4114
PC-3p-112007_56	TGACTTGTGGTTCACACTTTTCA	AA327560	Protein kinase, ATP binding site-containing protein, partial [Cynara cardunculus var. scolymus]	At5g39000	4	620-642
PC-3p-65836_166	ATGTAGTAAATTGCAATG	AA385450	Lipase, GDSL, partial [Cynara cardunculus var. scolymus]	At5g45960	3.5	12-29
PC-5p-36659_382	ATAAAATCCCCACACAAAACCTCC	AA035220	Protein of unknown function DUF1682 [Cynara cardunculus var. scolymus]	At5g49945	4	655-678
PC-5p-36659_382	ATAAAATCCCCACACAAAACCTCC	AA035220	Protein of unknown function DUF1682 [Cynara cardunculus var. scolymus]	At5g49945	4	620-643
PC-5p-36659_382	ATAAAATCCCCACACAAAACCTCC	AA035220	Protein of unknown function DUF1682 [Cynara cardunculus var. scolymus]	At5g49945	4	487-510
PC-5p-36659_382	ATAAAATCCCCACACAAAACCTCC	AA035220	Protein of unknown function DUF1682 [Cynara cardunculus var. scolymus]	At5g49945	4	655-678
PC-3p-907_13176	CGTGAGAGTGGCGTCATTTAA	AA084920	Phloem protein 2-like protein [Cynara cardunculus var. scolymus]	At5g59700	4	337-357
PC-5p-183201_14	AGGGGAGTGTAAGAAGTA	AA560780	BTB/POZ fold [Cynara cardunculus var. scolymus]	At5g60050	3	1146-1162
PC-5p-74171_135	AGGGGAGTGTAAGCAGTA	AA560780	BTB/POZ fold [Cynara cardunculus var. scolymus]	At5g60050	3.5	1146-1162
PC-5p-80460_115	AGGGGAGTGTAAGTAGTA	AA560780	BTB/POZ fold [Cynara cardunculus var. scolymus]	At5g60050	3.5	1146-1162
PC-3p-146609_28	TGTCTACCTGTTGCTATTGGA	AA280090	Histidine phosphatase superfamily, clade-1 [Cynara cardunculus var. scolymus]	At5g64460	3.5	155-175
PC-5p-38705_358	CAAGTCAACTGCAAGCTCATT	AA268840	PREDICTED: PI-PLC X domain-containing protein At5g67130 [Vitis vinifera]	At5g67130	4	583-603
PC-5p-80460_115	AGGGGAGTGTAAGTAGTA	AA359320	Zinc finger, RING/FYVE/PHD-type [Cynara cardunculus var. scolymus]	ATL51	3.5	151-169
PC-5p-80460_115	AGGGGAGTGTAAGTAGTA	AA494340	Zinc finger, RING/FYVE/PHD-type [Cynara cardunculus var. scolymus]	ATL55	3.5	190-208
PC-5p-200197_12	AGGTTTCATCTTTTTAAGT	AA580170	unnamed protein product [Coffea canephora]	AUR1	2.5	804-822
PC-5p-193075_12	AGGGGAATGTAAGTAGAA	AA550630	BTB/POZ-like protein [Cynara cardunculus var. scolymus]	BPM4	4	358-375
PC-5p-193075_12	AGGGGAATGTAAGTAGAA	AA550630	BTB/POZ-like protein [Cynara cardunculus var. scolymus]	BPM4	4	358-375
PC-5p-193075_12	AGGGGAATGTAAGTAGAA	AA550630	BTB/POZ-like protein [Cynara cardunculus var. scolymus]	BPM4	4	372-389
PC-5p-193075_12	AGGGGAATGTAAGTAGAA	AA550630	BTB/POZ-like protein [Cynara cardunculus var. scolymus]	BPM4	4	338-355
PC-5p-80460_115	AGGGGAGTGTAAGTAGTA	AA547130	Calcium/proton exchanger CAX, partial [Cynara cardunculus var. scolymus]	CAX3	4	1243-1260
PC-3p-133102_37	ATTATGATGTTTGAGTTTTAT	AA182800	Cobalamin (vitamin B12) biosynthesis CobW-like, C-terminal, partial [Cynara cardunculus var. scolymus]	CBWD1	4	1053-1072
PC-3p-65836_166	ATGTAGTAAATTGCAATG	AA249760	Caffeoyl-CoA O-methyltransferase [Cucumis sativus]	CCOAOMT	3	192-210
PC-3p-65836_166	ATGTAGTAAATTGCAATG	AA031980	O-methyltransferase, family 3 [Cynara cardunculus var. scolymus]	CCOAOMT	3	38-55
PC-3p-65836_166	ATGTAGTAAATTGCAATG	AA031980	O-methyltransferase, family 3 [Cynara cardunculus var. scolymus]	CCOAOMT	3	38-55
PC-5p-171705_19	AGGATAGTGTATGATGAA	AA451030	Endonuclease/exonuclease/phosphatase [Cynara cardunculus var. scolymus]	CCR4-4	4	941-958
PC-3p-25330_575	TGGCAGTCAACCTGGCTATCT	AA319130	AAA+ ATPase domain-containing protein [Cynara cardunculus var. scolymus]	CD4B	4	795-814
PC-3p-25330_575	TGGCAGTCAACCTGGCTATCT	AA319130	AAA+ ATPase domain-containing protein [Cynara cardunculus var. scolymus]	CD4B	4	741-760
PC-3p-889_13404	TGGCAGTCAACCTGGCTATC	AA319130	AAA+ ATPase domain-containing protein [Cynara cardunculus var. scolymus]	CD4B	4	796-814
PC-3p-889_13404	TGGCAGTCAACCTGGCTATC	AA319130	AAA+ ATPase domain-containing protein [Cynara cardunculus var. scolymus]	CD4B	4	742-760
PC-3p-198075_12	AAGTTGCCCGGTCTATTTT	AA273130	Protein kinase, ATP binding site-containing protein [Cynara cardunculus var. scolymus]	CDC2C	4	264-281
PC-5p-183731_14	AGGATGGTGTATGATGGA	AA349230	Helicase, C-terminal, partial [Cynara cardunculus var. scolymus]	CHR12	3.5	40-56
PC-5p-183731_14	AGGATGGTGTATGATGGA	AA349230	Helicase, C-terminal, partial [Cynara cardunculus var. scolymus]	CHR12	3.5	23-39
PC-5p-183731_14	AGGATGGTGTATGATGGA	AA349230	Helicase, C-terminal, partial [Cynara cardunculus var. scolymus]	CHR12	3.5	42-58
PC-5p-183731_14	AGGATGGTGTATGATGGA	AA349230	Helicase, C-terminal, partial [Cynara cardunculus var. scolymus]	CHR12	3.5	28-44
PC-5p-183731_14	AGGATGGTGTATGATGGA	AA349230	Helicase, C-terminal, partial [Cynara cardunculus var. scolymus]	CHR12	4	36-52
PC-5p-183731_14	AGGATGGTGTATGATGGA	AA349230	Helicase, C-terminal, partial [Cynara cardunculus var. scolymus]	CHR12	4	19-35
PC-5p-183731_14	AGGATGGTGTATGATGGA	AA349230	Helicase, C-terminal, partial [Cynara cardunculus var. scolymus]	CHR12	4	23-39
PC-5p-183731_14	AGGATGGTGTATGATGGA	AA349230	Helicase, C-terminal, partial [Cynara cardunculus var. scolymus]	CHR12	4	19-35
PC-5p-183731_14	AGGATGGTGTATGATGGA	AA349230	Helicase, C-terminal, partial [Cynara cardunculus var. scolymus]	CHR12	3.5	36-52
PC-5p-183731_14	AGGATGGTGTATGATGGA	AA349230	Helicase, C-terminal, partial [Cynara cardunculus var. scolymus]	CHR12	4	36-52
PC-5p-183731_14	AGGATGGTGTATGATGGA	AA349230	Helicase, C-terminal, partial [Cynara cardunculus var. scolymus]	CHR12	3.5	65-81
PC-5p-183731_14	AGGATGGTGTATGATGGA	AA349230	Helicase, C-terminal, partial [Cynara cardunculus var. scolymus]	CHR12	4	19-35
PC-5p-70016_149	AGGATGGTGTATGATGAA	AA349230	Helicase, C-terminal, partial [Cynara cardunculus var. scolymus]	CHR12	3.5	19-35
PC-5p-70016_149	AGGATGGTGTATGATGAA	AA349230	Helicase, C-terminal, partial [Cynara cardunculus var. scolymus]	CHR12	3.5	36-52
PC-5p-70016_149	AGGATGGTGTATGATGAA	AA349230	Helicase, C-terminal, partial [Cynara cardunculus var. scolymus]	CHR12	3	40-56
PC-5p-70016_149	AGGATGGTGTATGATGAA	AA349230	Helicase, C-terminal, partial [Cynara cardunculus var. scolymus]	CHR12	3	28-44
PC-5p-70016_149	AGGATGGTGTATGATGAA	AA349230	Helicase, C-terminal, partial [Cynara cardunculus var. scolymus]	CHR12	3	23-39
PC-5p-70016_149	AGGATGGTGTATGATGAA	AA349230	Helicase, C-terminal, partial [Cynara cardunculus var. scolymus]	CHR12	3.5	23-39
PC-5p-70016_149	AGGATGGTGTATGATGAA	AA349230	Helicase, C-terminal, partial [Cynara cardunculus var. scolymus]	CHR12	3.5	19-35
PC-5p-70016_149	AGGATGGTGTATGATGAA	AA349230	Helicase, C-terminal, partial [Cynara cardunculus var. scolymus]	CHR12	3	42-58
PC-5p-70016_149	AGGATGGTGTATGATGAA	AA349230	Helicase, C-terminal, partial [Cynara cardunculus var. scolymus]	CHR12	3.5	19-35
PC-5p-70016_149	AGGATGGTGTATGATGAA	AA349230	Helicase, C-terminal, partial [Cynara cardunculus var. scolymus]	CHR12	3.5	36-52
PC-5p-70016_149	AGGATGGTGTATGATGAA	AA349230	Helicase, C-terminal, partial [Cynara cardunculus var. scolymus]	CHR12	3	65-81
PC-5p-70016_149	AGGATGGTGTATGATGAA	AA349230	Helicase, C-terminal, partial [Cynara cardunculus var. scolymus]	CHR12	3	36-52
PC-5p-69278_152	TTTCATGATACATATTTCTGT	AA286640	Zinc finger, RING/FYVE/PHD-type [Cynara cardunculus var. scolymus]	CIP8	3	890-910
PC-5p-200197_12	AGGTTTCATCTTTTTAAGT	AA623010	hypothetical protein PRUPE_ppa012726mg [Prunus persica]	cirbp	4	210-229
PC-5p-200197_12	AGGTTTCATCTTTTTAAGT	AA188940	PREDICTED: glycine-rich RNA-binding protein 4, mitochondrial-like [Pyrus x bretschneideri]	cirbp	4	318-337
PC-3p-209749_11	TTGTGGATGTTTTCTTTGTGG	AA285430	PREDICTED: casein kinase I [Daucus carota subsp. sativus]	CKL2	4	125-144
PC-3p-209749_11	TTGTGGATGTTTTCTTTGTGG	AA285430	PREDICTED: casein kinase I [Daucus carota subsp. sativus]	CKL2	4	387-406
PC-3p-209749_11	TTGTGGATGTTTTCTTTGTGG	AA285430	PREDICTED: casein kinase I [Daucus carota subsp. sativus]	CKL2	4	385-404
PC-3p-209749_11	TTGTGGATGTTTTCTTTGTGG	AA285430	PREDICTED: casein kinase I [Daucus carota subsp. sativus]	CKL2	4	387-406
PC-3p-209749_11	TTGTGGATGTTTTCTTTGTGG	AA285430	PREDICTED: casein kinase I [Daucus carota subsp. sativus]	CKL2	4	378-397
PC-3p-209749_11	TTGTGGATGTTTTCTTTGTGG	AA285430	PREDICTED: casein kinase I [Daucus carota subsp. sativus]	CKL2	4	392-411
PC-3p-209749_11	TTGTGGATGTTTTCTTTGTGG	AA285430	PREDICTED: casein kinase I [Daucus carota subsp. sativus]	CKL2	4	140-159
PC-5p-4041_2915	TTTCGGTGTTTTTGGAGTTCG	AA285430	PREDICTED: casein kinase I [Daucus carota subsp. sativus]	CKL2	3	2410-2430
PC-5p-67_163434	CCAAAACACAATGTAGCCATC	AA255260	ClpP [Cynara cardunculus var. scolymus]	CLPP6	4	520-539
PC-5p-67_163434	CCAAAACACAATGTAGCCATC	AA269450	ClpP [Cynara cardunculus var. scolymus]	CLPP6	4	603-622
PC-5p-47212_275	NTGAAGGGTTCCAAAGAACAA	AA027040	PREDICTED: SNF2 domain-containing protein CLASSY 3-like [Vitis vinifera]	CLSY3	3	3504-3524
PC-5p-72_154931	TCAAAACACATTATTGCCATC	AA284380	PREDICTED: receptor protein kinase CLAVATA1-like [Tarenaya hassleriana]	CLV1	4	3065-3085
PC-5p-8591_1511	CAAAACACATTATTGCCATC	AA284380	PREDICTED: receptor protein kinase CLAVATA1-like [Tarenaya hassleriana]	CLV1	4	3065-3084
PC-3p-110959_58	TCAGGCAGTCTTTGGCTAACT	AA009700	cyclic nucleotide gated ion channel 2 like, partial [Chrysanthemum boreale]	CNGC2	4	1599-1620
PC-3p-110959_58	TCAGGCAGTCTTTGGCTAACT	AA009700	cyclic nucleotide gated ion channel 2 like, partial [Chrysanthemum boreale]	CNGC2	4	1599-1620
PC-3p-110959_58	TCAGGCAGTCTTTGGCTAACT	AA009700	cyclic nucleotide gated ion channel 2 like, partial [Chrysanthemum boreale]	CNGC2	4	1583-1604
PC-3p-110959_58	TCAGGCAGTCTTTGGCTAACT	AA009700	cyclic nucleotide gated ion channel 2 like, partial [Chrysanthemum boreale]	CNGC2	4	2132-2153
PC-3p-110959_58	TCAGGCAGTCTTTGGCTAACT	AA009700	cyclic nucleotide gated ion channel 2 like, partial [Chrysanthemum boreale]	CNGC2	4	1599-1620
PC-3p-32554_439	CCAAAATCCTCATCCGCTCA	AA317340	Leucine-rich repeat, cysteine-containing subtype [Cynara cardunculus var. scolymus]	COI1	4	374-392
PC-3p-32554_439	CCAAAATCCTCATCCGCTCA	AA317340	Leucine-rich repeat, cysteine-containing subtype [Cynara cardunculus var. scolymus]	COI1	4	442-460
PC-5p-193075_12	AGGGGAATGTAAGTAGAA	AA249260	PREDICTED: CDPK-related kinase 1-like [Jatropha curcas]	CRK7	4	2361-2378
PC-5p-74171_135	AGGGGAGTGTAAGCAGTA	AA249260	PREDICTED: CDPK-related kinase 1-like [Jatropha curcas]	CRK7	3.5	2361-2378
PC-3p-30163_478	ATTTCCTCTCCTCTTCTCTTCTCT	AA028900	hypothetical protein Ccrd_000387, partial [Cynara cardunculus var. scolymus]	CRWN2	2.5	1405-1427
PC-3p-30163_478	ATTTCCTCTCCTCTTCTCTTCTCT	AA028900	hypothetical protein Ccrd_000387, partial [Cynara cardunculus var. scolymus]	CRWN2	2.5	1405-1427
PC-5p-4041_2915	TTTCGGTGTTTTTGGAGTTCG	AA028900	hypothetical protein Ccrd_000387, partial [Cynara cardunculus var. scolymus]	CRWN2	4	1575-1594
PC-5p-4041_2915	TTTCGGTGTTTTTGGAGTTCG	AA028900	hypothetical protein Ccrd_000387, partial [Cynara cardunculus var. scolymus]	CRWN2	4	1575-1594
PC-3p-65836_166	ATGTAGTAAATTGCAATG	AA232200	Chorismate synthase [Cynara cardunculus var. scolymus]	CS1	4	1537-1555
PC-3p-65836_166	ATGTAGTAAATTGCAATG	AA232200	Chorismate synthase [Cynara cardunculus var. scolymus]	CS1	4	1577-1595
PC-3p-65836_166	ATGTAGTAAATTGCAATG	AA232200	Chorismate synthase [Cynara cardunculus var. scolymus]	CS1	4	1455-1473
PC-5p-30_387253	TTTTCTGATTGAAGGGTTCCA	AA269420	PREDICTED: uncharacterized protein LOC105650086 [Jatropha curcas]	CSC1	4	581-602
PC-5p-30_387253	TTTTCTGATTGAAGGGTTCCA	AA269420	PREDICTED: uncharacterized protein LOC105650086 [Jatropha curcas]	CSC1	4	794-815
PC-5p-30_387253	TTTTCTGATTGAAGGGTTCCA	AA269420	PREDICTED: uncharacterized protein LOC105650086 [Jatropha curcas]	CSC1	4	693-714
PC-5p-30_387253	TTTTCTGATTGAAGGGTTCCA	AA269420	PREDICTED: uncharacterized protein LOC105650086 [Jatropha curcas]	CSC1	4	2276-2297
PC-5p-811_14965	TTTTCTGATTGAAGGGTTCC	AA269420	PREDICTED: uncharacterized protein LOC105650086 [Jatropha curcas]	CSC1	4	795-815
PC-5p-811_14965	TTTTCTGATTGAAGGGTTCC	AA269420	PREDICTED: uncharacterized protein LOC105650086 [Jatropha curcas]	CSC1	4	694-714
PC-5p-811_14965	TTTTCTGATTGAAGGGTTCC	AA269420	PREDICTED: uncharacterized protein LOC105650086 [Jatropha curcas]	CSC1	4	2277-2297
PC-5p-811_14965	TTTTCTGATTGAAGGGTTCC	AA269420	PREDICTED: uncharacterized protein LOC105650086 [Jatropha curcas]	CSC1	4	582-602
PC-3p-65836_166	ATGTAGTAAATTGCAATG	AA318220	hypothetical protein Ccrd_004948 [Cynara cardunculus var. scolymus]	CSE	4	1315-1332
PC-5p-215578_11	TTGTTGAAATCTGGAAAAGCC	AA625430	hypothetical protein VITISV_017230 [Vitis vinifera]	CURT1C	4	459-480
PC-5p-215578_11	TTGTTGAAATCTGGAAAAGCC	AA625430	hypothetical protein VITISV_017230 [Vitis vinifera]	CURT1C	4	348-369
PC-3p-72535_140	TTCCATGGTTTTGCTCGGCTC	AA078750	cytochrome P450 [Cynara cardunculus var. scolymus]	CYP75A1	4	1012-1031
PC-3p-72535_140	TTCCATGGTTTTGCTCGGCTC	AA078750	cytochrome P450 [Cynara cardunculus var. scolymus]	CYP75A1	4	493-512
PC-3p-72535_140	TTCCATGGTTTTGCTCGGCTC	AA524460	cytochrome P450 [Cynara cardunculus var. scolymus]	CYP75A3	4	1360-1379
PC-5p-193075_12	AGGGGAATGTAAGTAGAA	AA490220	putative steroid 23-alpha-hydroxylase cytochrome P450 [Artemisia annua]	CYP90A1	4	256-272
PC-5p-200197_12	AGGTTTCATCTTTTTAAGT	AA593900	hypothetical protein Ccrd_009967 [Cynara cardunculus var. scolymus]	D14	4	164-183
PC-5p-215578_11	TTGTTGAAATCTGGAAAAGCC	AA139750	Defective-in-cullin neddylation protein, partial [Cynara cardunculus var. scolymus]	DCUN1D4	4	934-954
PC-5p-215578_11	TTGTTGAAATCTGGAAAAGCC	AA139750	Defective-in-cullin neddylation protein, partial [Cynara cardunculus var. scolymus]	DCUN1D4	4	827-847
PC-5p-215578_11	TTGTTGAAATCTGGAAAAGCC	AA139750	Defective-in-cullin neddylation protein, partial [Cynara cardunculus var. scolymus]	DCUN1D4	4	858-878
PC-5p-215578_11	TTGTTGAAATCTGGAAAAGCC	AA139750	Defective-in-cullin neddylation protein, partial [Cynara cardunculus var. scolymus]	DCUN1D4	4	1130-1150
PC-5p-215578_11	TTGTTGAAATCTGGAAAAGCC	AA139750	Defective-in-cullin neddylation protein, partial [Cynara cardunculus var. scolymus]	DCUN1D4	4	1256-1276
PC-5p-215578_11	TTGTTGAAATCTGGAAAAGCC	AA139750	Defective-in-cullin neddylation protein, partial [Cynara cardunculus var. scolymus]	DCUN1D4	4	842-862
PC-5p-5454_2232	CTCAATGATAAGGTTCAG	AA411190	ATP-grasp fold [Cynara cardunculus var. scolymus]	ddl	3.5	2084-2100
PC-5p-5454_2232	CTCAATGATAAGGTTCAG	AA411190	ATP-grasp fold [Cynara cardunculus var. scolymus]	ddl	3.5	2084-2100
PC-5p-126366_42	TTAGGATACATGGATGTGACA	AA595500	hypothetical protein Ccrd_009537 [Cynara cardunculus var. scolymus]	DES8.11	4	945-964
PC-5p-126366_42	TTAGGATACATGGATGTGACA	AA595500	hypothetical protein Ccrd_009537 [Cynara cardunculus var. scolymus]	DES8.11	4	775-794
PC-5p-126366_42	TTAGGATACATGGATGTGACA	AA048090	plastid delta12-fatty acid acetylenase, partial [Chrysanthemum x morifolium]	DES8.11	4	912-932
PC-5p-126366_42	TTAGGATACATGGATGTGACA	AA048090	plastid delta12-fatty acid acetylenase, partial [Chrysanthemum x morifolium]	DES8.11	4	735-755
PC-5p-80460_115	AGGGGAGTGTAAGTAGTA	AA185670	plastid delta12-fatty acid acetylenase, partial [Chrysanthemum x morifolium]	DES8.11	4	288-304
PC-5p-80460_115	AGGGGAGTGTAAGTAGTA	AA224170	plastid delta12-fatty acid acetylenase, partial [Chrysanthemum x morifolium]	DES8.11	4	283-299
PC-5p-80460_115	AGGGGAGTGTAAGTAGTA	AA224170	plastid delta12-fatty acid acetylenase, partial [Chrysanthemum x morifolium]	DES8.11	4	202-218
PC-5p-126366_42	TTAGGATACATGGATGTGACA	AA265650	plastid delta12-fatty acid acetylenase, partial [Chrysanthemum x morifolium]	DES8.11	4	830-849
PC-5p-126366_42	TTAGGATACATGGATGTGACA	AA265650	plastid delta12-fatty acid acetylenase, partial [Chrysanthemum x morifolium]	DES8.11	4	810-829
PC-5p-126366_42	TTAGGATACATGGATGTGACA	AA265650	plastid delta12-fatty acid acetylenase, partial [Chrysanthemum x morifolium]	DES8.11	4	830-849
PC-5p-126366_42	TTAGGATACATGGATGTGACA	AA265650	plastid delta12-fatty acid acetylenase, partial [Chrysanthemum x morifolium]	DES8.11	4	836-855
PC-5p-126366_42	TTAGGATACATGGATGTGACA	AA265650	plastid delta12-fatty acid acetylenase, partial [Chrysanthemum x morifolium]	DES8.11	4	828-847
PC-5p-126366_42	TTAGGATACATGGATGTGACA	AA265650	plastid delta12-fatty acid acetylenase, partial [Chrysanthemum x morifolium]	DES8.11	4	744-763
PC-5p-126366_42	TTAGGATACATGGATGTGACA	AA265650	plastid delta12-fatty acid acetylenase, partial [Chrysanthemum x morifolium]	DES8.11	4	796-815
PC-5p-126366_42	TTAGGATACATGGATGTGACA	AA265650	plastid delta12-fatty acid acetylenase, partial [Chrysanthemum x morifolium]	DES8.11	4	830-849
PC-5p-126366_42	TTAGGATACATGGATGTGACA	AA265650	plastid delta12-fatty acid acetylenase, partial [Chrysanthemum x morifolium]	DES8.11	4	830-849
PC-5p-126366_42	TTAGGATACATGGATGTGACA	AA265650	plastid delta12-fatty acid acetylenase, partial [Chrysanthemum x morifolium]	DES8.11	4	830-849
PC-5p-80460_115	AGGGGAGTGTAAGTAGTA	AA319560	plastid delta12-fatty acid acetylenase, partial [Chrysanthemum x morifolium]	DES8.11	4	202-218
PC-5p-80460_115	AGGGGAGTGTAAGTAGTA	AA319560	plastid delta12-fatty acid acetylenase, partial [Chrysanthemum x morifolium]	DES8.11	4	281-297
PC-5p-80460_115	AGGGGAGTGTAAGTAGTA	AA319560	plastid delta12-fatty acid acetylenase, partial [Chrysanthemum x morifolium]	DES8.11	4	283-299
PC-5p-80460_115	AGGGGAGTGTAAGTAGTA	AA380280	plastid delta12-fatty acid acetylenase, partial [Chrysanthemum x morifolium]	DES8.11	4	202-218
PC-5p-126366_42	TTAGGATACATGGATGTGACA	AA478830	plastid delta12-fatty acid acetylenase, partial [Chrysanthemum x morifolium]	DES8.11	4	744-763
PC-5p-80460_115	AGGGGAGTGTAAGTAGTA	AA569880	plastid delta12-fatty acid acetylenase, partial [Chrysanthemum x morifolium]	DES8.11	4	202-218
PC-3p-182966_14	ACACCGCCACGTCAGCGCCACATC	AA430190	hypothetical protein DCAR_007685 [Daucus carota subsp. sativus]	DGK1	2.5	37-61
PC-5p-225739_10	AGACTGATGACTGAATATG	AA092700	glutamate/malate translocator [Flaveria bidentis]	DIT2-1	4	929-946
PC-5p-39651_347	ACTGGCCTTGGCTCTTTCAAT	AA015450	hypothetical protein Ccrd_025459 [Cynara cardunculus var. scolymus]	DOT3	4	669-689
PC-3p-222725_10	AATGGCTTACAAACACCCAACTT	AA088740	PREDICTED: divinyl chlorophyllide a 8-vinyl-reductase, chloroplastic [Capsicum annuum]	DVR	4	796-819
PC-3p-123688_44	GTGCCATTTTCCTGCTACATG	AA231370	Bacterial transferase hexapeptide repeat-containing protein [Cynara cardunculus var. scolymus]	eif2b3	4	799-818
PC-3p-44166_302	TAAATTGTAGCATACGTGGAA	AA192610	PREDICTED: mitotic checkpoint protein BUB3.3-like [Sesamum indicum]	EIFSV1	3	676-695
PC-5p-77286_125	TTGATAAGTCCAAATCTCTCA	AA515300	Pentatricopeptide repeat-containing protein [Cynara cardunculus var. scolymus]	ELI1	4	726-746
PC-3p-161376_22	TTTGGTGCATTTGCTACTATC	AA425740	hypothetical protein Ccrd_011110 [Cynara cardunculus var. scolymus]	EP1	4	1224-1243
PC-3p-1323_8986	TTGGCGAATGCACCGTGCTTTC	AA532500	ORA [Artemisia annua]	ERF13	3	580-601
PC-3p-1323_8986	TTGGCGAATGCACCGTGCTTTC	AA532500	ORA [Artemisia annua]	ERF13	3	837-858
PC-5p-73217_138	AGGATCATGAGACTTAAGCT	AA161520	hypothetical protein Ccrd_011839 [Cynara cardunculus var. scolymus]	EXO70B1	3.5	1739-1757
PC-5p-1259_9503	TTCCATGGTTTTGAAACGGAC	AA493920	Chaperonin Cpn60/TCP-1 [Cynara cardunculus var. scolymus]	FAB1B	4	5304-5324
PC-5p-1259_9503	TTCCATGGTTTTGAAACGGAC	AA493920	Chaperonin Cpn60/TCP-1 [Cynara cardunculus var. scolymus]	FAB1B	4	4851-4871
PC-5p-1259_9503	TTCCATGGTTTTGAAACGGAC	AA493920	Chaperonin Cpn60/TCP-1 [Cynara cardunculus var. scolymus]	FAB1B	4	5277-5297
PC-3p-62199_183	TTTTGGCTCTTGGTGCGTGGT	AA621430	Fatty acid desaturase, type 1 [Cynara cardunculus var. scolymus]	FAD3	3.5	500-519
PC-3p-62199_183	TTTTGGCTCTTGGTGCGTGGT	AA621430	Fatty acid desaturase, type 1 [Cynara cardunculus var. scolymus]	FAD3	3.5	239-258
PC-3p-112007_56	TGACTTGTGGTTCACACTTTTCA	AA461780	Protein kinase, ATP binding site-containing protein, partial [Cynara cardunculus var. scolymus]	FER	3	2381-2403
PC-3p-112007_56	TGACTTGTGGTTCACACTTTTCA	AA461780	Protein kinase, ATP binding site-containing protein, partial [Cynara cardunculus var. scolymus]	FER	4	2466-2488
PC-3p-112007_56	TGACTTGTGGTTCACACTTTTCA	AA461780	Protein kinase, ATP binding site-containing protein, partial [Cynara cardunculus var. scolymus]	FER	4	1659-1681
PC-5p-30924_465	TGGAACTTGGAAAACCTGAAA	AA461780	Protein kinase, ATP binding site-containing protein, partial [Cynara cardunculus var. scolymus]	FER	4	5320-5340
PC-5p-30924_465	TGGAACTTGGAAAACCTGAAA	AA461780	Protein kinase, ATP binding site-containing protein, partial [Cynara cardunculus var. scolymus]	FER	4	4513-4533
PC-5p-30924_465	TGGAACTTGGAAAACCTGAAA	AA461780	Protein kinase, ATP binding site-containing protein, partial [Cynara cardunculus var. scolymus]	FER	4	567-587
PC-5p-698_17647	TTTGTTTCCATAGATCCCAAT	AA461780	Protein kinase, ATP binding site-containing protein, partial [Cynara cardunculus var. scolymus]	FER	4	882-902
PC-5p-698_17647	TTTGTTTCCATAGATCCCAAT	AA461780	Protein kinase, ATP binding site-containing protein, partial [Cynara cardunculus var. scolymus]	FER	4	1689-1709
PC-5p-698_17647	TTTGTTTCCATAGATCCCAAT	AA461780	Protein kinase, ATP binding site-containing protein, partial [Cynara cardunculus var. scolymus]	FER	3	1613-1633
PC-5p-193075_12	AGGGGAATGTAAGTAGAA	AA218520	hypothetical protein Ccrd_017141 [Cynara cardunculus var. scolymus]	FLS2	4	3110-3127
PC-5p-70016_149	AGGATGGTGTATGATGAA	AA578270	hypothetical protein Ccrd_011051 [Cynara cardunculus var. scolymus]	FLXL1	4	107-124
PC-3p-1301_9193	TTGATGTGTGGCATGAGATGG	AA049230	hypothetical protein Ccrd_001869 [Cynara cardunculus var. scolymus]	FMO1	1.5	299-319
PC-3p-1301_9193	TTGATGTGTGGCATGAGATGG	AA346850	hypothetical protein Ccrd_001869 [Cynara cardunculus var. scolymus]	FMO1	1.5	270-290
PC-3p-1301_9193	TTGATGTGTGGCATGAGATGG	AA142510	hypothetical protein Ccrd_001869 [Cynara cardunculus var. scolymus]	Fmo4	2	346-366
PC-3p-1301_9193	TTGATGTGTGGCATGAGATGG	AA142510	hypothetical protein Ccrd_001869 [Cynara cardunculus var. scolymus]	Fmo4	2	270-290
PC-5p-171705_19	AGGATAGTGTATGATGAA	AA541220	hypothetical protein Csa_5G160160 [Cucumis sativus]	fusA1	4	2561-2578
PC-5p-72_154931	TCAAAACACATTATTGCCATC	AA036620	PREDICTED: glyceraldehyde-3-phosphate dehydrogenase, cytosolic-like [Daucus carota subsp. sativus]	GAPC	3.5	1188-1209
PC-5p-8591_1511	CAAAACACATTATTGCCATC	AA036620	PREDICTED: glyceraldehyde-3-phosphate dehydrogenase, cytosolic-like [Daucus carota subsp. sativus]	GAPC	3	1188-1208
PC-5p-6563_1896	NCAAAACACAGTGTTGCCATC	AA036700	ChaC-like protein [Cynara cardunculus var. scolymus]	GGCT2;2	4	52-72
PC-3p-54455_225	TTTGGTGGTGTGCATATCAAC	AA153910	Golgi SNAP receptor complex, subunit 1 [Cynara cardunculus var. scolymus]	GOS12	4	446-465
PC-3p-54455_225	TTTGGTGGTGTGCATATCAAC	AA153910	Golgi SNAP receptor complex, subunit 1 [Cynara cardunculus var. scolymus]	GOS12	4	484-503
PC-3p-211203_11	ATTAGTGGTTGTGGTTCCTTCTCA	AA414630	Phospholipid/glycerol acyltransferase [Cynara cardunculus var. scolymus]	GPAT1	3	1739-1762
PC-3p-94149_84	ATATGTGGTTGTGGTTCCTTCTCA	AA414630	Phospholipid/glycerol acyltransferase [Cynara cardunculus var. scolymus]	GPAT1	3	1739-1762
PC-5p-193075_12	AGGGGAATGTAAGTAGAA	AA596960	hypothetical protein Ccrd_017141 [Cynara cardunculus var. scolymus]	GSO1	4	3131-3148
PC-3p-142307_31	CTATTAAGTCTTGACCGTGTC	AA226380	Leucine-rich repeat-containing protein [Cynara cardunculus var. scolymus]	GSO1	3	1939-1960
PC-3p-1962_5807	TTTTTCGCCTTTCATCCATTT	AA068410	PREDICTED: transcription factor GTE6 [Jatropha curcas]	GTE1	3.5	501-521
PC-3p-1962_5807	TTTTTCGCCTTTCATCCATTT	AA068410	PREDICTED: transcription factor GTE6 [Jatropha curcas]	GTE1	3.5	727-747
PC-3p-1962_5807	TTTTTCGCCTTTCATCCATTT	AA068410	PREDICTED: transcription factor GTE6 [Jatropha curcas]	GTE1	3.5	727-747
PC-3p-1962_5807	TTTTTCGCCTTTCATCCATTT	AA068410	PREDICTED: transcription factor GTE6 [Jatropha curcas]	GTE1	3.5	802-822
PC-3p-15658_901	GGAGCCTTCTGATGGAGAGTA	AA218250	hypothetical protein SORBIDRAFT_02g007460 [Sorghum bicolor]	guaD	3.5	509-529
PC-3p-15658_901	GGAGCCTTCTGATGGAGAGTA	AA218250	hypothetical protein SORBIDRAFT_02g007460 [Sorghum bicolor]	guaD	3.5	735-755
PC-5p-234147_10	TGTGGTTTTTCAAATATGTGT	AA237200	Acyl-CoA N-acyltransferase [Cynara cardunculus var. scolymus]	HAM2	4	1058-1077
PC-5p-183731_14	AGGATGGTGTATGATGGA	AA422930	PREDICTED: imidazoleglycerol-phosphate dehydratase 2, chloroplastic isoform X1 [Camelina sativa]	HIS3	4	51-67
PC-5p-183731_14	AGGATGGTGTATGATGGA	AA422930	PREDICTED: imidazoleglycerol-phosphate dehydratase 2, chloroplastic isoform X1 [Camelina sativa]	HIS3	4	195-211
PC-5p-183731_14	AGGATGGTGTATGATGGA	AA422930	PREDICTED: imidazoleglycerol-phosphate dehydratase 2, chloroplastic isoform X1 [Camelina sativa]	HIS3	4	113-129
PC-5p-183731_14	AGGATGGTGTATGATGGA	AA422930	PREDICTED: imidazoleglycerol-phosphate dehydratase 2, chloroplastic isoform X1 [Camelina sativa]	HIS3	4	195-211
PC-5p-183731_14	AGGATGGTGTATGATGGA	AA422930	PREDICTED: imidazoleglycerol-phosphate dehydratase 2, chloroplastic isoform X1 [Camelina sativa]	HIS3	4	87-103
PC-5p-143349_30	AAAAGGGAAGTAAAGTGGGAG	AA468230	hypothetical protein Ccrd_024214 [Cynara cardunculus var. scolymus]	HPL	4	276-296
PC-5p-5454_2232	CTCAATGATAAGGTTCAG	AA178200	D-isomer specific 2-hydroxyacid dehydrogenase, catalytic domain-containing protein [Cynara cardunculus var. scolymus]	HPPR	4	1182-1198
PC-5p-5454_2232	CTCAATGATAAGGTTCAG	AA178200	D-isomer specific 2-hydroxyacid dehydrogenase, catalytic domain-containing protein [Cynara cardunculus var. scolymus]	HPPR	4	977-993
PC-5p-5454_2232	CTCAATGATAAGGTTCAG	AA178200	D-isomer specific 2-hydroxyacid dehydrogenase, catalytic domain-containing protein [Cynara cardunculus var. scolymus]	HPPR	4	1098-1114
PC-5p-5454_2232	CTCAATGATAAGGTTCAG	AA178200	D-isomer specific 2-hydroxyacid dehydrogenase, catalytic domain-containing protein [Cynara cardunculus var. scolymus]	HPPR	4	1448-1464
PC-5p-5454_2232	CTCAATGATAAGGTTCAG	AA178200	D-isomer specific 2-hydroxyacid dehydrogenase, catalytic domain-containing protein [Cynara cardunculus var. scolymus]	HPPR	4	939-955
PC-5p-5454_2232	CTCAATGATAAGGTTCAG	AA178200	D-isomer specific 2-hydroxyacid dehydrogenase, catalytic domain-containing protein [Cynara cardunculus var. scolymus]	HPPR	4	1216-1232
PC-5p-5454_2232	CTCAATGATAAGGTTCAG	AA178200	D-isomer specific 2-hydroxyacid dehydrogenase, catalytic domain-containing protein [Cynara cardunculus var. scolymus]	HPPR	4	980-996
PC-5p-5454_2232	CTCAATGATAAGGTTCAG	AA178200	D-isomer specific 2-hydroxyacid dehydrogenase, catalytic domain-containing protein [Cynara cardunculus var. scolymus]	HPPR	4	1281-1297
PC-5p-5454_2232	CTCAATGATAAGGTTCAG	AA178200	D-isomer specific 2-hydroxyacid dehydrogenase, catalytic domain-containing protein [Cynara cardunculus var. scolymus]	HPPR	4	1135-1151
PC-5p-5454_2232	CTCAATGATAAGGTTCAG	AA178200	D-isomer specific 2-hydroxyacid dehydrogenase, catalytic domain-containing protein [Cynara cardunculus var. scolymus]	HPPR	4	1216-1232
PC-3p-42353_319	TTTGATGATTTATTTAAGT	AA206140	hypothetical protein Ccrd_021467 [Cynara cardunculus var. scolymus]	HSL1	2.5	3350-3369
PC-5p-200197_12	AGGTTTCATCTTTTTAAGT	AA365870	Glucose-methanol-choline oxidoreductase [Cynara cardunculus var. scolymus]	HTH	4	1514-1532
PC-5p-72_154931	TCAAAACACATTATTGCCATC	AA228510	PREDICTED: histone H3.3 [Glycine max]	HTR4	4	537-557
PC-5p-72_154931	TCAAAACACATTATTGCCATC	AA228510	PREDICTED: histone H3.3 [Glycine max]	HTR4	4	537-557
PC-5p-8591_1511	CAAAACACATTATTGCCATC	AA228510	PREDICTED: histone H3.3 [Glycine max]	HTR4	3.5	537-556
PC-5p-8591_1511	CAAAACACATTATTGCCATC	AA228510	PREDICTED: histone H3.3 [Glycine max]	HTR4	3.5	537-556
PC-3p-40363_340	TATTAACCTCGAGTCCAACTT	AA556320	Hexokinase [Cynara cardunculus var. scolymus]	HXK2	4	215-235
PC-5p-1458_8016	TTTGATTTTGCTTTCCACCATC	AA284730	Aldo/keto reductase [Cynara cardunculus var. scolymus]	IN2-2	3.5	600-621
PC-5p-1458_8016	TTTGATTTTGCTTTCCACCATC	AA284730	Aldo/keto reductase [Cynara cardunculus var. scolymus]	IN2-2	3.5	726-747
PC-5p-156510_24	TTAAACAGGGGAACCTTGGT	AA120150	PREDICTED: beta-fructofuranosidase, soluble isoenzyme I [Daucus carota subsp. sativus]	INV*DC4	3	1834-1853
PC-5p-156510_24	TTAAACAGGGGAACCTTGGT	AA120150	PREDICTED: beta-fructofuranosidase, soluble isoenzyme I [Daucus carota subsp. sativus]	INV*DC4	3	1822-1841
PC-5p-156510_24	TTAAACAGGGGAACCTTGGT	AA120150	PREDICTED: beta-fructofuranosidase, soluble isoenzyme I [Daucus carota subsp. sativus]	INV*DC4	3	1837-1856
PC-5p-4219_2796	TTAAACAGGGGAACCTTGGTCG	AA120150	PREDICTED: beta-fructofuranosidase, soluble isoenzyme I [Daucus carota subsp. sativus]	INV*DC4	4	1835-1856
PC-5p-4219_2796	TTAAACAGGGGAACCTTGGTCG	AA120150	PREDICTED: beta-fructofuranosidase, soluble isoenzyme I [Daucus carota subsp. sativus]	INV*DC4	4	1820-1841
PC-5p-4219_2796	TTAAACAGGGGAACCTTGGTCG	AA120150	PREDICTED: beta-fructofuranosidase, soluble isoenzyme I [Daucus carota subsp. sativus]	INV*DC4	4	1832-1853
PC-5p-156510_24	TTAAACAGGGGAACCTTGGT	AA142710	PREDICTED: beta-fructofuranosidase, soluble isoenzyme I [Daucus carota subsp. sativus]	INV*DC4	3	1822-1841
PC-5p-156510_24	TTAAACAGGGGAACCTTGGT	AA142710	PREDICTED: beta-fructofuranosidase, soluble isoenzyme I [Daucus carota subsp. sativus]	INV*DC4	3	1984-2003
PC-5p-4219_2796	TTAAACAGGGGAACCTTGGTCG	AA142710	PREDICTED: beta-fructofuranosidase, soluble isoenzyme I [Daucus carota subsp. sativus]	INV*DC4	4	1820-1841
PC-5p-4219_2796	TTAAACAGGGGAACCTTGGTCG	AA142710	PREDICTED: beta-fructofuranosidase, soluble isoenzyme I [Daucus carota subsp. sativus]	INV*DC4	4	1982-2003
PC-5p-191652_13	TTTGACTTCGACTTATATCTC	AA096800	Concanavalin A-like lectin/glucanase superfamily [Cynara cardunculus var. scolymus]	INV1	4	1175-1194
PC-5p-1259_9503	TTCCATGGTTTTGAAACGGAC	AA095080	protein of unknown function DUF4005 [Cynara cardunculus var. scolymus]	IQD1	4	1053-1073
PC-5p-1259_9503	TTCCATGGTTTTGAAACGGAC	AA095080	protein of unknown function DUF4005 [Cynara cardunculus var. scolymus]	IQD1	4	1065-1085
PC-5p-1259_9503	TTCCATGGTTTTGAAACGGAC	AA095080	protein of unknown function DUF4005 [Cynara cardunculus var. scolymus]	IQD1	4	1109-1129
PC-5p-1259_9503	TTCCATGGTTTTGAAACGGAC	AA095080	protein of unknown function DUF4005 [Cynara cardunculus var. scolymus]	IQD1	4	965-985
PC-5p-39359_351	TCCATGGTTTTGAAACGGAC	AA095080	protein of unknown function DUF4005 [Cynara cardunculus var. scolymus]	IQD1	4	1109-1128
PC-5p-39359_351	TCCATGGTTTTGAAACGGAC	AA095080	protein of unknown function DUF4005 [Cynara cardunculus var. scolymus]	IQD1	4	1053-1072
PC-5p-39359_351	TCCATGGTTTTGAAACGGAC	AA095080	protein of unknown function DUF4005 [Cynara cardunculus var. scolymus]	IQD1	4	965-984
PC-5p-39359_351	TCCATGGTTTTGAAACGGAC	AA095080	protein of unknown function DUF4005 [Cynara cardunculus var. scolymus]	IQD1	4	1065-1084
PC-5p-200197_12	AGGTTTCATCTTTTTAAGT	AA577950	PREDICTED: uncharacterized protein LOC103334425 [Prunus mume]	JASON	4	418-436
PC-3p-156812_24	CTGTCAAATTTTGTGTCAATC	AA588830	Kinesin, motor domain-containing protein, partial [Cynara cardunculus var. scolymus]	KIN14N	4	1436-1456
PC-3p-42353_319	TTTGATGATTTATTTAAGT	AA430130	lateral organ boundaries domain-containing protein [Cynara cardunculus var. scolymus]	LBD38	4	805-822
PC-5p-102702_69	GTGGCAGTAGTTTATTGGTTC	AA568170	sorting-associate protein Vta1/Callose synthase [Cynara cardunculus var. scolymus]	LIP5	4	16-37
PC-5p-6563_1896	NCAAAACACAGTGTTGCCATC	AA431820	Elongation factor G, III-V domain-containing protein [Cynara cardunculus var. scolymus]	LOS1	4	2815-2835
PC-5p-6563_1896	NCAAAACACAGTGTTGCCATC	AA431820	Elongation factor G, III-V domain-containing protein [Cynara cardunculus var. scolymus]	LOS1	4	2532-2552
PC-3p-108959_60	TTTTGGTGGTGTGCATATCAA	AA119280	Phospholipid/glycerol acyltransferase [Cynara cardunculus var. scolymus]	LPEAT1	4	41-61
PC-3p-108959_60	TTTTGGTGGTGTGCATATCAA	AA119280	Phospholipid/glycerol acyltransferase [Cynara cardunculus var. scolymus]	LPEAT1	4	268-288
PC-3p-108959_60	TTTTGGTGGTGTGCATATCAA	AA119280	Phospholipid/glycerol acyltransferase [Cynara cardunculus var. scolymus]	LPEAT1	4	41-61
PC-3p-108959_60	TTTTGGTGGTGTGCATATCAA	AA119280	Phospholipid/glycerol acyltransferase [Cynara cardunculus var. scolymus]	LPEAT1	4	66-86
PC-3p-108959_60	TTTTGGTGGTGTGCATATCAA	AA119280	Phospholipid/glycerol acyltransferase [Cynara cardunculus var. scolymus]	LPEAT1	4	41-61
PC-3p-54455_225	TTTGGTGGTGTGCATATCAAC	AA119280	Phospholipid/glycerol acyltransferase [Cynara cardunculus var. scolymus]	LPEAT1	4	40-60
PC-3p-54455_225	TTTGGTGGTGTGCATATCAAC	AA119280	Phospholipid/glycerol acyltransferase [Cynara cardunculus var. scolymus]	LPEAT1	4	40-60
PC-3p-54455_225	TTTGGTGGTGTGCATATCAAC	AA119280	Phospholipid/glycerol acyltransferase [Cynara cardunculus var. scolymus]	LPEAT1	4	65-85
PC-3p-54455_225	TTTGGTGGTGTGCATATCAAC	AA119280	Phospholipid/glycerol acyltransferase [Cynara cardunculus var. scolymus]	LPEAT1	4	267-287
PC-3p-54455_225	TTTGGTGGTGTGCATATCAAC	AA119280	Phospholipid/glycerol acyltransferase [Cynara cardunculus var. scolymus]	LPEAT1	4	40-60
PC-3p-178731_15	TCCCTCATTCTCCATGTTGTCT	AA570870	PREDICTED: LOW QUALITY PROTEIN: 65-kDa microtubule-associated protein 1-like [Vitis vinifera]	MAP65-1	3	1589-1609
PC-3p-353_36016	TTTTAGTTTCTCCATGTCCACA	AA419840	PREDICTED: protein FMP32, mitochondrial-like [Sesamum indicum]	MCUR1	3	411-431
PC-3p-353_36016	TTTTAGTTTCTCCATGTCCACA	AA419840	PREDICTED: protein FMP32, mitochondrial-like [Sesamum indicum]	MCUR1	3	498-518
PC-3p-353_36016	TTTTAGTTTCTCCATGTCCACA	AA419840	PREDICTED: protein FMP32, mitochondrial-like [Sesamum indicum]	MCUR1	3	349-369
PC-3p-103000_69	CGAAATTGCTTTAGTCGTTGCT	AA327520	Coactivator CBP, KIX domain-containing protein [Cynara cardunculus var. scolymus]	MED15A	3.5	2257-2279
PC-3p-103000_69	CGAAATTGCTTTAGTCGTTGCT	AA327520	Coactivator CBP, KIX domain-containing protein [Cynara cardunculus var. scolymus]	MED15A	3.5	2544-2566
PC-3p-103000_69	CGAAATTGCTTTAGTCGTTGCT	AA327520	Coactivator CBP, KIX domain-containing protein [Cynara cardunculus var. scolymus]	MED15A	3.5	2562-2584
PC-3p-103000_69	CGAAATTGCTTTAGTCGTTGCT	AA327520	Coactivator CBP, KIX domain-containing protein [Cynara cardunculus var. scolymus]	MED15A	3.5	2529-2551
PC-3p-103000_69	CGAAATTGCTTTAGTCGTTGCT	AA327520	Coactivator CBP, KIX domain-containing protein [Cynara cardunculus var. scolymus]	MED15A	3.5	2562-2584
PC-3p-42353_319	TTTGATGATTTATTTAAGT	AA102040	Methyltransferase-like protein [Cynara cardunculus var. scolymus]	Mettl6	4	594-613
PC-3p-72718_140	TGGCTACCTATTGCTGTTGGA	AA198430	Mitogen-activated protein (MAP) kinase, conserved site-containing protein [Cynara cardunculus var. scolymus]	MPK9	4	1967-1986
PC-3p-72718_140	TGGCTACCTATTGCTGTTGGA	AA198430	Mitogen-activated protein (MAP) kinase, conserved site-containing protein [Cynara cardunculus var. scolymus]	MPK9	4	1821-1840
PC-3p-72718_140	TGGCTACCTATTGCTGTTGGA	AA198430	Mitogen-activated protein (MAP) kinase, conserved site-containing protein [Cynara cardunculus var. scolymus]	MPK9	4	1674-1693
PC-3p-72718_140	TGGCTACCTATTGCTGTTGGA	AA198430	Mitogen-activated protein (MAP) kinase, conserved site-containing protein [Cynara cardunculus var. scolymus]	MPK9	4	1794-1813
PC-3p-72718_140	TGGCTACCTATTGCTGTTGGA	AA198430	Mitogen-activated protein (MAP) kinase, conserved site-containing protein [Cynara cardunculus var. scolymus]	MPK9	4	1830-1849
PC-5p-87238_98	TAGCTTTCAAGGAGTGCTCCC	AA590730	PREDICTED: mitochondrial-processing peptidase subunit alpha-like [Gossypium arboreum]	MPP	4	308-328
PC-5p-69278_152	TTTCATGATACATATTTCTGT	AA000280	Mitochondrial carrier domain-containing protein [Cynara cardunculus var. scolymus]	MPT3	2.5	1560-1580
PC-3p-65836_166	ATGTAGTAAATTGCAATG	AA493870	cytochrome b5-like heme/steroid binding domain-containing protein [Cynara cardunculus var. scolymus]	MSBP2	4	129-146
PC-3p-65836_166	ATGTAGTAAATTGCAATG	AA493870	cytochrome b5-like heme/steroid binding domain-containing protein [Cynara cardunculus var. scolymus]	MSBP2	4	148-165
PC-3p-126493_42	ATCAAATCCAATGGCTCACAATCT	AA382820	Like-Sm (LSM) domain-containing protein [Cynara cardunculus var. scolymus]	MSL2	4	2251-2273
PC-3p-84075_106	TTTGTTTATATTTGTAGTATC	AA278150	Like-Sm (LSM) domain-containing protein [Cynara cardunculus var. scolymus]	MSL9	3.5	2164-2184
PC-3p-84075_106	TTTGTTTATATTTGTAGTATC	AA278150	Like-Sm (LSM) domain-containing protein [Cynara cardunculus var. scolymus]	MSL9	3.5	3069-3089
PC-3p-84075_106	TTTGTTTATATTTGTAGTATC	AA278150	Like-Sm (LSM) domain-containing protein [Cynara cardunculus var. scolymus]	MSL9	3.5	2146-2166
PC-3p-84075_106	TTTGTTTATATTTGTAGTATC	AA278150	Like-Sm (LSM) domain-containing protein [Cynara cardunculus var. scolymus]	MSL9	3.5	2265-2285
PC-5p-70016_149	AGGATGGTGTATGATGAA	AA326620	hypothetical protein F511_06365 [Dorcoceras hygrometricum]	MYB108	4	462-478
PC-5p-77286_125	TTGATAAGTCCAAATCTCTCA	AA608220	MYB transcription factor 1 [Carthamus tinctorius]	MYB6	4	696-715
PC-5p-77286_125	TTGATAAGTCCAAATCTCTCA	AA608220	MYB transcription factor 1 [Carthamus tinctorius]	MYB6	4	590-609
PC-3p-69160_153	GGTTTCTCATCATCCTTGTAAGT	AA531390	PREDICTED: TMV resistance protein N-like [Capsicum annuum]	N	3.5	19-41
PC-5p-420_30086	TTAAAGCTTAGAAATACGTCGT	AA051340	resistance gene analog PU3, partial [Helianthus annuus]	N	3.5	41-62
PC-5p-420_30086	TTAAAGCTTAGAAATACGTCGT	AA415300	resistance gene analog PU3, partial [Helianthus annuus]	N	3.5	41-62
PC-5p-420_30086	TTAAAGCTTAGAAATACGTCGT	AA415300	resistance gene analog PU3, partial [Helianthus annuus]	N	3.5	267-288
PC-5p-420_30086	TTAAAGCTTAGAAATACGTCGT	AA051290	TIR_2 [Helianthus annuus]	N	4	41-62
PC-5p-420_30086	TTAAAGCTTAGAAATACGTCGT	AA220280	TIR_2 [Helianthus annuus]	N	3.5	41-62
PC-5p-420_30086	TTAAAGCTTAGAAATACGTCGT	AA517050	TIR_2 [Helianthus annuus]	N	3	41-62
PC-3p-69160_153	GGTTTCTCATCATCCTTGTAAGT	AA518370	TIR_3 [Helianthus annuus]	N	4	352-374
PC-5p-213155_11	TCATCACCTCTGAAACTCAAGA	AA228840	TIR-NBS-LRR resistance-like protein RGC151 [Helianthus annuus]	N	3.5	56-77
PC-5p-58088_204	ATTGGCACACTCTCAAATCTTATT	AA612710	PREDICTED: N-alpha-acetyltransferase 50 [Eucalyptus grandis]	NAA50	4	705-727
PC-5p-53097_233	AAAACTCAAACATCATAATTC	AA307210	No apical meristem (NAM) protein [Cynara cardunculus var. scolymus]	NAC029	4	980-999
PC-3p-47085_276	TAACATGTACAACAAGGATCC	AA023350	PREDICTED: nucleobase-ascorbate transporter 12-like isoform X1 [Juglans regia]	NAT12	3	2522-2541
PC-3p-47085_276	TAACATGTACAACAAGGATCC	AA023350	PREDICTED: nucleobase-ascorbate transporter 12-like isoform X1 [Juglans regia]	NAT12	3	2518-2537
PC-3p-47085_276	TAACATGTACAACAAGGATCC	AA023350	PREDICTED: nucleobase-ascorbate transporter 12-like isoform X1 [Juglans regia]	NAT12	3	2376-2395
PC-3p-42353_319	TTTGATGATTTATTTAAGT	AA213680	Ribonuclease III [Cynara cardunculus var. scolymus]	NFD2	4	625-643
PC-3p-42353_319	TTTGATGATTTATTTAAGT	AA213680	Ribonuclease III [Cynara cardunculus var. scolymus]	NFD2	4	314-332
PC-5p-47212_275	NTGAAGGGTTCCAAAGAACAA	AA213680	Ribonuclease III [Cynara cardunculus var. scolymus]	NFD2	4	457-476
PC-5p-47212_275	NTGAAGGGTTCCAAAGAACAA	AA213680	Ribonuclease III [Cynara cardunculus var. scolymus]	NFD2	4	146-165
PC-5p-114997_53	CGAAGTAAAGGACTTTTTGTG	AA168840	Acyl-CoA N-acyltransferase [Cynara cardunculus var. scolymus]	NMT1	4	1129-1149
PC-5p-171705_19	AGGATAGTGTATGATGAA	AA297710	Major facilitator superfamily domain, general substrate transporter [Cynara cardunculus var. scolymus]	NPF2.10	4	1020-1037
PC-5p-171705_19	AGGATAGTGTATGATGAA	AA297710	Major facilitator superfamily domain, general substrate transporter [Cynara cardunculus var. scolymus]	NPF2.10	4	1105-1122
PC-5p-171705_19	AGGATAGTGTATGATGAA	AA297710	Major facilitator superfamily domain, general substrate transporter [Cynara cardunculus var. scolymus]	NPF2.10	4	1158-1175
PC-5p-171705_19	AGGATAGTGTATGATGAA	AA297710	Major facilitator superfamily domain, general substrate transporter [Cynara cardunculus var. scolymus]	NPF2.10	4	1158-1175
PC-5p-171705_19	AGGATAGTGTATGATGAA	AA297710	Major facilitator superfamily domain, general substrate transporter [Cynara cardunculus var. scolymus]	NPF2.10	4	907-924
PC-5p-117767_50	GATTGTATTGTGAATACCTTT	AA017940	PREDICTED: novel plant SNARE 13-like [Solanum pennellii]	NPSN13	4	596-617
PC-5p-117767_50	GATTGTATTGTGAATACCTTT	AA017940	PREDICTED: novel plant SNARE 13-like [Solanum pennellii]	NPSN13	4	796-817
PC-5p-88499_95	TGATCTGGAACAATTGACACA	AA278290	PREDICTED: DNA-directed RNA polymerase II subunit 1 [Vitis vinifera]	NRPB1	4	5840-5860
PC-5p-88499_95	TGATCTGGAACAATTGACACA	AA278290	PREDICTED: DNA-directed RNA polymerase II subunit 1 [Vitis vinifera]	NRPB1	4	5965-5985
PC-3p-82499_110	TCACTTCTCTTGCTGTCAATTAC	AA142290	NUDIX hydrolase [Cynara cardunculus var. scolymus]	NUDT1	4	266-288
PC-5p-91102_90	TTGACAGCAAGAGAAGTGAGCA	AA221220	Nudix hydrolase 6-like protein [Cynara cardunculus var. scolymus]	NUDT2	3.5	950-970
PC-5p-91102_90	TTGACAGCAAGAGAAGTGAGCA	AA221220	Nudix hydrolase 6-like protein [Cynara cardunculus var. scolymus]	NUDT2	3.5	603-623
PC-5p-91102_90	TTGACAGCAAGAGAAGTGAGCA	AA221220	Nudix hydrolase 6-like protein [Cynara cardunculus var. scolymus]	NUDT2	3.5	779-799
PC-5p-91102_90	TTGACAGCAAGAGAAGTGAGCA	AA221220	Nudix hydrolase 6-like protein [Cynara cardunculus var. scolymus]	NUDT2	3.5	348-368
PC-5p-91102_90	TTGACAGCAAGAGAAGTGAGCA	AA221220	Nudix hydrolase 6-like protein [Cynara cardunculus var. scolymus]	NUDT2	3.5	1044-1064
PC-5p-183731_14	AGGATGGTGTATGATGGA	AA057510	KOW-like protein [Cynara cardunculus var. scolymus]	nusG	3	1194-1211
PC-5p-70016_149	AGGATGGTGTATGATGAA	AA057510	KOW-like protein [Cynara cardunculus var. scolymus]	nusG	4	1194-1211
PC-3p-162021_22	TATAAAAGCCGACAAGTCTCA	AA162790	Mitochondrial inner membrane translocase subunit Tim17/Tim22/Tim23/peroxisomal protein PMP24, partial [Cynara cardunculus var. scolymus]	OEP164	4	660-680
PC-5p-183201_14	AGGGGAGTGTAAGAAGTA	AA200280	Oligopeptide transporter OPT superfamily [Cynara cardunculus var. scolymus]	OPT3	4	1394-1410
PC-5p-74171_135	AGGGGAGTGTAAGCAGTA	AA200280	Oligopeptide transporter OPT superfamily [Cynara cardunculus var. scolymus]	OPT3	3.5	1394-1410
PC-5p-74171_135	AGGGGAGTGTAAGCAGTA	AA200280	Oligopeptide transporter OPT superfamily [Cynara cardunculus var. scolymus]	OPT3	3.5	972-988
PC-5p-80460_115	AGGGGAGTGTAAGTAGTA	AA200280	Oligopeptide transporter OPT superfamily [Cynara cardunculus var. scolymus]	OPT3	4	1394-1410
PC-5p-80460_115	AGGGGAGTGTAAGTAGTA	AA200280	Oligopeptide transporter OPT superfamily [Cynara cardunculus var. scolymus]	OPT3	4	972-988
PC-5p-234586_10	CCATAAATGCAATTCCTACTCG	AA061410	PREDICTED: oligopeptide transporter 4-like [Capsicum annuum]	OPT4	3.5	2109-2131
PC-5p-234586_10	CCATAAATGCAATTCCTACTCG	AA530690	PREDICTED: oligopeptide transporter 4-like [Capsicum annuum]	OPT4	3.5	2307-2329
PC-5p-193075_12	AGGGGAATGTAAGTAGAA	AA187050	Oligopeptide transporter OPT superfamily [Cynara cardunculus var. scolymus]	OPT7	4	1629-1645
PC-5p-193075_12	AGGGGAATGTAAGTAGAA	AA187050	Oligopeptide transporter OPT superfamily [Cynara cardunculus var. scolymus]	OPT7	4	1574-1590
PC-3p-19721_732	AGGTCATCTTGTGGCTTCAAT	AA086790	PREDICTED: lysine--tRNA ligase [Daucus carota subsp. sativus]	Os03g0586800	4	1805-1825
PC-3p-19721_732	AGGTCATCTTGTGGCTTCAAT	AA086790	PREDICTED: lysine--tRNA ligase [Daucus carota subsp. sativus]	Os03g0586800	4	2501-2521
PC-3p-19721_732	AGGTCATCTTGTGGCTTCAAT	AA086790	PREDICTED: lysine--tRNA ligase [Daucus carota subsp. sativus]	Os03g0586800	4	1776-1796
PC-3p-19721_732	AGGTCATCTTGTGGCTTCAAT	AA086790	PREDICTED: lysine--tRNA ligase [Daucus carota subsp. sativus]	Os03g0586800	4	1791-1811
PC-3p-19721_732	AGGTCATCTTGTGGCTTCAAT	AA086790	PREDICTED: lysine--tRNA ligase [Daucus carota subsp. sativus]	Os03g0586800	4	1777-1797
PC-3p-19721_732	AGGTCATCTTGTGGCTTCAAT	AA086790	PREDICTED: lysine--tRNA ligase [Daucus carota subsp. sativus]	Os03g0586800	4	1788-1808
PC-3p-19721_732	AGGTCATCTTGTGGCTTCAAT	AA086790	PREDICTED: lysine--tRNA ligase [Daucus carota subsp. sativus]	Os03g0586800	4	1794-1814
PC-3p-19721_732	AGGTCATCTTGTGGCTTCAAT	AA086790	PREDICTED: lysine--tRNA ligase [Daucus carota subsp. sativus]	Os03g0586800	4	1804-1824
PC-5p-237203_10	TTAGCAAAATCTTACTCTAGC	AA095470	PREDICTED: serine/threonine-protein kinase OXI1-like [Nicotiana tabacum]	OXI1	4	1375-1394
PC-5p-237203_10	TTAGCAAAATCTTACTCTAGC	AA291600	PREDICTED: serine/threonine-protein kinase OXI1-like [Nicotiana tabacum]	OXI1	4	1114-1133
PC-3p-1962_5807	TTTTTCGCCTTTCATCCATTT	AA136700	Plastid lipid-associated protein/fibrillin conserved domain-containing protein [Cynara cardunculus var. scolymus]	PAP12	4	822-843
PC-3p-1962_5807	TTTTTCGCCTTTCATCCATTT	AA136700	Plastid lipid-associated protein/fibrillin conserved domain-containing protein [Cynara cardunculus var. scolymus]	PAP12	4	827-848
PC-3p-1962_5807	TTTTTCGCCTTTCATCCATTT	AA136700	Plastid lipid-associated protein/fibrillin conserved domain-containing protein [Cynara cardunculus var. scolymus]	PAP12	4	824-845
PC-3p-1962_5807	TTTTTCGCCTTTCATCCATTT	AA136700	Plastid lipid-associated protein/fibrillin conserved domain-containing protein [Cynara cardunculus var. scolymus]	PAP12	4	799-820
PC-3p-1962_5807	TTTTTCGCCTTTCATCCATTT	AA136700	Plastid lipid-associated protein/fibrillin conserved domain-containing protein [Cynara cardunculus var. scolymus]	PAP12	4	917-938
PC-3p-1962_5807	TTTTTCGCCTTTCATCCATTT	AA136700	Plastid lipid-associated protein/fibrillin conserved domain-containing protein [Cynara cardunculus var. scolymus]	PAP12	4	795-816
PC-3p-1962_5807	TTTTTCGCCTTTCATCCATTT	AA136700	Plastid lipid-associated protein/fibrillin conserved domain-containing protein [Cynara cardunculus var. scolymus]	PAP12	4	844-865
PC-3p-1962_5807	TTTTTCGCCTTTCATCCATTT	AA136700	Plastid lipid-associated protein/fibrillin conserved domain-containing protein [Cynara cardunculus var. scolymus]	PAP12	4	811-832
PC-3p-1962_5807	TTTTTCGCCTTTCATCCATTT	AA365090	Plastid lipid-associated protein/fibrillin conserved domain-containing protein [Cynara cardunculus var. scolymus]	PAP12	3	823-844
PC-3p-1962_5807	TTTTTCGCCTTTCATCCATTT	AA365090	Plastid lipid-associated protein/fibrillin conserved domain-containing protein [Cynara cardunculus var. scolymus]	PAP12	3	801-822
PC-3p-1962_5807	TTTTTCGCCTTTCATCCATTT	AA365090	Plastid lipid-associated protein/fibrillin conserved domain-containing protein [Cynara cardunculus var. scolymus]	PAP12	3	898-919
PC-3p-1962_5807	TTTTTCGCCTTTCATCCATTT	AA365090	Plastid lipid-associated protein/fibrillin conserved domain-containing protein [Cynara cardunculus var. scolymus]	PAP12	3	828-849
PC-3p-42353_319	TTTGATGATTTATTTAAGT	AA037640	PREDICTED: purple acid phosphatase 15 isoform X1 [Nicotiana sylvestris]	PAP15	3.5	1033-1052
PC-5p-237203_10	TTAGCAAAATCTTACTCTAGC	AA142520	Pentatricopeptide repeat-containing protein [Cynara cardunculus var. scolymus]	PCMP-H36	4	1865-1886
PC-5p-70016_149	AGGATGGTGTATGATGAA	AA498360	Mannose-6-phosphate isomerase [Cynara cardunculus var. scolymus]	PMI1	4	1158-1174
PC-5p-25472_572	GCGTGGCAGTAGTTTATTGGT	AA379510	RecName: Full=Basic peroxidase; AltName: Full=ZePrx33.44; AltName: Full=ZePrx34.70; Flags: Precursor	POD1	4	111-132
PC-5p-25472_572	GCGTGGCAGTAGTTTATTGGT	AA379510	RecName: Full=Basic peroxidase; AltName: Full=ZePrx33.44; AltName: Full=ZePrx34.70; Flags: Precursor	POD1	4	111-132
PC-5p-25472_572	GCGTGGCAGTAGTTTATTGGT	AA482360	RecName: Full=Basic peroxidase; AltName: Full=ZePrx33.44; AltName: Full=ZePrx34.70; Flags: Precursor	POD1	4	57-78
PC-5p-25472_572	GCGTGGCAGTAGTTTATTGGT	AA629070	RecName: Full=Basic peroxidase; AltName: Full=ZePrx33.44; AltName: Full=ZePrx34.70; Flags: Precursor	POD1	4	104-125
PC-5p-25472_572	GCGTGGCAGTAGTTTATTGGT	AA629070	RecName: Full=Basic peroxidase; AltName: Full=ZePrx33.44; AltName: Full=ZePrx34.70; Flags: Precursor	POD1	4	57-78
PC-5p-200197_12	AGGTTTCATCTTTTTAAGT	AA286780	PREDICTED: DNA polymerase delta catalytic subunit [Jatropha curcas]	POLD1	3.5	3315-3333
PC-3p-84075_106	TTTGTTTATATTTGTAGTATC	AA449030	hypothetical protein Ccrd_020973 [Cynara cardunculus var. scolymus]	PPH	4	952-972
PC-3p-84075_106	TTTGTTTATATTTGTAGTATC	AA449030	hypothetical protein Ccrd_020973 [Cynara cardunculus var. scolymus]	PPH	4	790-810
PC-3p-39440_350	TCAACTGCAAGCTCATTCTTC	AA113460	Protein kinase, catalytic domain-containing protein, partial [Cynara cardunculus var. scolymus]	ppk13	3.5	922-942
PC-3p-39440_350	TCAACTGCAAGCTCATTCTTC	AA113460	Protein kinase, catalytic domain-containing protein, partial [Cynara cardunculus var. scolymus]	ppk13	3.5	931-951
PC-3p-39440_350	TCAACTGCAAGCTCATTCTTC	AA113460	Protein kinase, catalytic domain-containing protein, partial [Cynara cardunculus var. scolymus]	ppk13	3.5	1153-1173
PC-5p-70016_149	AGGATGGTGTATGATGAA	AA026270	Glutaredoxin [Cynara cardunculus var. scolymus]	ptges2	4	1039-1056
PC-3p-40363_340	TATTAACCTCGAGTCCAACTT	AA275750	Protein of unknown function DUF1423, plant [Cynara cardunculus var. scolymus]	PVIP	4	850-871
PC-5p-41144_331	TCTTTCCGTTTTAAGACGCTT	AA275750	Protein of unknown function DUF1423, plant [Cynara cardunculus var. scolymus]	PVIP	4	1451-1470
PC-3p-1962_5807	TTTTTCGCCTTTCATCCATTT	AA513520	camphene synthase [Artemisia annua]	QH6	3.5	278-299
PC-3p-121412_46	AATGCGTTGGGCTACTAGT	AA498540	Ribulose bisphosphate carboxylase small chain 1A, chloroplastic, partial [Noccaea caerulescens]	RBCS	4	560-578
PC-3p-121412_46	AATGCGTTGGGCTACTAGT	AA003710	Ribulose-1,5-bisphosphate carboxylase small subunit, N-terminal [Cynara cardunculus var. scolymus]	RBCS	4	446-464
PC-3p-42353_319	TTTGATGATTTATTTAAGT	AA229450	hypothetical protein Ccrd_003822 [Cynara cardunculus var. scolymus]	RDM4	3	661-679
PC-5p-34324_414	TTTGCTGGTTGAATGGCACGTC	AA621800	PREDICTED: probable RNA-dependent RNA polymerase 3 isoform X1 [Nicotiana sylvestris]	RDR5	2.5	1242-1263
PC-5p-47654_272	TTTGCTGGTTGAATGGCATGTC	AA621800	PREDICTED: probable RNA-dependent RNA polymerase 3 isoform X1 [Nicotiana sylvestris]	RDR5	1.5	1242-1263
PC-3p-42353_319	TTTGATGATTTATTTAAGT	AA025900	DNA/RNA helicase, DEAD/DEAH box type, N-terminal [Cynara cardunculus var. scolymus]	RH14	3.5	800-817
PC-3p-42353_319	TTTGATGATTTATTTAAGT	AA025900	DNA/RNA helicase, DEAD/DEAH box type, N-terminal [Cynara cardunculus var. scolymus]	RH14	3.5	921-938
PC-3p-42353_319	TTTGATGATTTATTTAAGT	AA025900	DNA/RNA helicase, DEAD/DEAH box type, N-terminal [Cynara cardunculus var. scolymus]	RH14	3.5	897-914
PC-3p-42353_319	TTTGATGATTTATTTAAGT	AA025900	DNA/RNA helicase, DEAD/DEAH box type, N-terminal [Cynara cardunculus var. scolymus]	RH14	3.5	901-918
PC-3p-18336_781	GGCAGTCAACCTGGCTATCT	AA559000	PREDICTED: DEAD-box ATP-dependent RNA helicase 56-like isoform X1 [Gossypium raimondii]	RH15	4	465-483
PC-3p-9713_1357	GGCAGTCAACCTGGCTATC	AA559000	PREDICTED: DEAD-box ATP-dependent RNA helicase 56-like isoform X1 [Gossypium raimondii]	RH15	4	466-483
PC-5p-235763_10	TGTAACAGATGTTTTGGAACA	AA038630	hypothetical protein Ccrd_023732, partial [Cynara cardunculus var. scolymus]	RH35	3.5	1587-1607
PC-3p-72535_140	TTCCATGGTTTTGCTCGGCTC	AA167110	LOS4, partial [Lactuca sativa]	RH38	4	1582-1601
PC-3p-72535_140	TTCCATGGTTTTGCTCGGCTC	AA167110	LOS4, partial [Lactuca sativa]	RH38	4	1411-1430
PC-5p-225739_10	AGACTGATGACTGAATATG	AA167110	LOS4, partial [Lactuca sativa]	RH38	4	372-391
PC-5p-225739_10	AGACTGATGACTGAATATG	AA167110	LOS4, partial [Lactuca sativa]	RH38	4	543-562
PC-5p-225739_10	AGACTGATGACTGAATATG	AA547790	LOS4, partial [Lactuca sativa]	RH38	4	22-41
PC-5p-698_17647	TTTGTTTCCATAGATCCCAAT	AA029000	Apple-like protein [Cynara cardunculus var. scolymus]	RKS1	3.5	2225-2245
PC-5p-698_17647	TTTGTTTCCATAGATCCCAAT	AA029000	Apple-like protein [Cynara cardunculus var. scolymus]	RKS1	3.5	2301-2321
PC-5p-698_17647	TTTGTTTCCATAGATCCCAAT	AA029000	Apple-like protein [Cynara cardunculus var. scolymus]	RKS1	3.5	2117-2137
PC-5p-420_30086	TTAAAGCTTAGAAATACGTCGT	AA171850	Disease resistance protein [Cynara cardunculus var. scolymus]	RLM1A	2.5	38-59
PC-5p-420_30086	TTAAAGCTTAGAAATACGTCGT	AA171850	Disease resistance protein [Cynara cardunculus var. scolymus]	RLM1A	2.5	38-59
PC-5p-133084_37	AATGGACCTAAAGACACG	AA402330	AP2/ERF domain-containing protein [Cynara cardunculus var. scolymus]	RNP1	4	550-567
PC-5p-133084_37	AATGGACCTAAAGACACG	AA402330	AP2/ERF domain-containing protein [Cynara cardunculus var. scolymus]	RNP1	4	79-96
PC-5p-47212_275	NTGAAGGGTTCCAAAGAACAA	AA110750	unnamed protein product [Coffea canephora]	rplR	4	28-47
PC-5p-204969_11	GAGTGTCTCTATCTCCGCGGG	AA457700	Leucine-rich repeat-containing protein, partial [Cynara cardunculus var. scolymus]	RPP1	4	720-739
PC-3p-864_13908	TATATCGTCTATGTCGTAAGC	AA257340	NBS-LRR resistance-like protein RGC260 [Helianthus annuus]	RPP1	2	217-237
PC-5p-173203_17	AAAGTGAAGGTCGACAACTCC	AA128240	CC-NBS-LRR [Helianthus annuus]	RPPL1	4	3756-3775
PC-3p-864_13908	TATATCGTCTATGTCGTAAGC	AA360200	CC-NBS-LRR [Helianthus annuus]	RPPL1	2	217-237
PC-3p-864_13908	TATATCGTCTATGTCGTAAGC	AA518890	CC-NBS-LRR [Helianthus annuus]	RPPL1	2.5	217-237
PC-3p-864_13908	TATATCGTCTATGTCGTAAGC	AA544790	CC-NBS-LRR [Helianthus annuus]	RPPL1	2.5	447-467
PC-3p-864_13908	TATATCGTCTATGTCGTAAGC	AA555030	CC-NBS-LRR [Helianthus annuus]	RPPL1	2.5	217-237
PC-3p-864_13908	TATATCGTCTATGTCGTAAGC	AA102690	Disease resistance protein [Cynara cardunculus var. scolymus]	RPPL1	4	217-237
PC-3p-864_13908	TATATCGTCTATGTCGTAAGC	AA347500	Disease resistance protein [Cynara cardunculus var. scolymus]	RPPL1	2	346-366
PC-3p-864_13908	TATATCGTCTATGTCGTAAGC	AA365080	Disease resistance protein [Cynara cardunculus var. scolymus]	RPPL1	4	217-237
PC-3p-864_13908	TATATCGTCTATGTCGTAAGC	AA524690	Disease resistance protein [Cynara cardunculus var. scolymus]	RPPL1	4	736-756
PC-3p-864_13908	TATATCGTCTATGTCGTAAGC	AA570650	Disease resistance protein [Cynara cardunculus var. scolymus]	RPPL1	3.5	223-243
PC-3p-864_13908	TATATCGTCTATGTCGTAAGC	AA077340	hypothetical protein Ccrd_025492 [Cynara cardunculus var. scolymus]	RPPL1	1.5	217-237
PC-3p-864_13908	TATATCGTCTATGTCGTAAGC	AA077340	hypothetical protein Ccrd_025492 [Cynara cardunculus var. scolymus]	RPPL1	1.5	217-237
PC-5p-173203_17	AAAGTGAAGGTCGACAACTCC	AA375110	NBS-LRR protein, partial [Helianthus annuus]	RPPL1	4	3621-3640
PC-3p-864_13908	TATATCGTCTATGTCGTAAGC	AA441630	NBS-LRR protein, partial [Helianthus annuus]	RPPL1	2.5	217-237
PC-3p-864_13908	TATATCGTCTATGTCGTAAGC	AA223050	NBS-LRR resistance-like protein RGC260 [Helianthus annuus]	RPPL1	3.5	217-237
PC-3p-864_13908	TATATCGTCTATGTCGTAAGC	AA316620	NBS-LRR resistance-like protein RGC260 [Helianthus annuus]	RPPL1	2.5	217-237
PC-3p-864_13908	TATATCGTCTATGTCGTAAGC	AA394550	NBS-LRR resistance-like protein RGC260 [Helianthus annuus]	RPPL1	3.5	217-237
PC-3p-218078_10	TCTGTGCATCCATCTTTGATA	AA478030	NBS-LRR resistance-like protein RGC260 [Helianthus annuus]	RPPL1	3.5	3692-3713
PC-3p-218078_10	TCTGTGCATCCATCTTTGATA	AA478030	NBS-LRR resistance-like protein RGC260 [Helianthus annuus]	RPPL1	3.5	3793-3814
PC-3p-864_13908	TATATCGTCTATGTCGTAAGC	AA484540	NBS-LRR resistance-like protein RGC260 [Helianthus annuus]	RPPL1	3.5	217-237
PC-3p-864_13908	TATATCGTCTATGTCGTAAGC	AA587770	NBS-LRR resistance-like protein RGC260 [Helianthus annuus]	RPPL1	3	217-237
PC-3p-864_13908	TATATCGTCTATGTCGTAAGC	AA591590	NBS-LRR resistance-like protein RGC260 [Helianthus annuus]	RPPL1	3.5	217-237
PC-3p-864_13908	TATATCGTCTATGTCGTAAGC	AA594530	NBS-LRR resistance-like protein RGC260 [Helianthus annuus]	RPPL1	1.5	217-237
PC-3p-864_13908	TATATCGTCTATGTCGTAAGC	AA612690	NBS-LRR resistance-like protein RGC260 [Helianthus annuus]	RPPL1	3	217-237
PC-3p-864_13908	TATATCGTCTATGTCGTAAGC	AA619220	NBS-LRR resistance-like protein RGC260 [Helianthus annuus]	RPPL1	2.5	217-237
PC-5p-3789_3113	TCATCAAATCCTTGTGTTCTC	AA164150	hypothetical protein DCAR_001565 [Daucus carota subsp. sativus]	RPS25	3.5	414-433
PC-5p-3789_3113	TCATCAAATCCTTGTGTTCTC	AA164150	hypothetical protein DCAR_001565 [Daucus carota subsp. sativus]	RPS25	3.5	201-220
PC-5p-3789_3113	TCATCAAATCCTTGTGTTCTC	AA164150	hypothetical protein DCAR_001565 [Daucus carota subsp. sativus]	RPS25	3.5	359-378
PC-3p-73998_135	GCTGTTATAGATAGGTTTATT	AA566980	hypothetical protein Ccrd_022569 [Cynara cardunculus var. scolymus]	RPS8	4	1-21
PC-5p-183731_14	AGGATGGTGTATGATGGA	AA071520	Ribosomal protein S5 domain 2-type fold [Cynara cardunculus var. scolymus]	rpsI	4	1042-1058
PC-5p-183731_14	AGGATGGTGTATGATGGA	AA071520	Ribosomal protein S5 domain 2-type fold [Cynara cardunculus var. scolymus]	rpsI	4	872-888
PC-5p-183731_14	AGGATGGTGTATGATGGA	AA071520	Ribosomal protein S5 domain 2-type fold [Cynara cardunculus var. scolymus]	rpsI	4	866-882
PC-5p-183731_14	AGGATGGTGTATGATGGA	AA071520	Ribosomal protein S5 domain 2-type fold [Cynara cardunculus var. scolymus]	rpsI	4	871-887
PC-5p-70016_149	AGGATGGTGTATGATGAA	AA071520	Ribosomal protein S5 domain 2-type fold [Cynara cardunculus var. scolymus]	rpsI	3.5	866-882
PC-5p-70016_149	AGGATGGTGTATGATGAA	AA071520	Ribosomal protein S5 domain 2-type fold [Cynara cardunculus var. scolymus]	rpsI	3.5	872-888
PC-5p-70016_149	AGGATGGTGTATGATGAA	AA071520	Ribosomal protein S5 domain 2-type fold [Cynara cardunculus var. scolymus]	rpsI	3.5	1042-1058
PC-5p-70016_149	AGGATGGTGTATGATGAA	AA071520	Ribosomal protein S5 domain 2-type fold [Cynara cardunculus var. scolymus]	rpsI	3.5	871-887
PC-3p-152739_25	CAAAATAGCATTTGACAGCCC	AA609110	Glucose/ribitol dehydrogenase [Cynara cardunculus var. scolymus]	SALR	4	174-194
PC-5p-162652_22	AACACCTCCTCTCAAACTCACAAT	AA033640	unnamed protein product [Coffea canephora]	SD22	3.5	1130-1153
PC-5p-162652_22	AACACCTCCTCTCAAACTCACAAT	AA592770	unnamed protein product [Coffea canephora]	SD22	3.5	1103-1126
PC-5p-183731_14	AGGATGGTGTATGATGGA	AA104610	protein of unknown function DUF862, eukaryotic [Cynara cardunculus var. scolymus]	sdu1	4	126-142
PC-5p-183731_14	AGGATGGTGTATGATGGA	AA418280	protein of unknown function DUF862, eukaryotic [Cynara cardunculus var. scolymus]	sdu1	4	146-162
PC-5p-34868_406	TAAGCGAGATATGATATCAAC	AA337410	Gelsolin domain-containing protein [Cynara cardunculus var. scolymus]	SEC23	4	1527-1546
PC-3p-44166_302	TAAATTGTAGCATACGTGGAA	AA300310	Adipose-regulatory protein, Seipin [Cynara cardunculus var. scolymus]	SEI2	3.5	1116-1136
PC-3p-24429_596	CAACCCTGTCTTTTGCTCACCTTT	AA401810	protein of unknown function DUF382 [Cynara cardunculus var. scolymus]	SF3B2	4	1567-1591
PC-3p-24429_596	CAACCCTGTCTTTTGCTCACCTTT	AA401810	protein of unknown function DUF382 [Cynara cardunculus var. scolymus]	SF3B2	4	1562-1586
PC-3p-24429_596	CAACCCTGTCTTTTGCTCACCTTT	AA401810	protein of unknown function DUF382 [Cynara cardunculus var. scolymus]	SF3B2	4	1588-1612
PC-3p-24429_596	CAACCCTGTCTTTTGCTCACCTTT	AA401810	protein of unknown function DUF382 [Cynara cardunculus var. scolymus]	SF3B2	4	1588-1612
PC-3p-24429_596	CAACCCTGTCTTTTGCTCACCTTT	AA401810	protein of unknown function DUF382 [Cynara cardunculus var. scolymus]	SF3B2	4	1545-1569
PC-3p-24429_596	CAACCCTGTCTTTTGCTCACCTTT	AA401810	protein of unknown function DUF382 [Cynara cardunculus var. scolymus]	SF3B2	4	1578-1602
PC-3p-24429_596	CAACCCTGTCTTTTGCTCACCTTT	AA401810	protein of unknown function DUF382 [Cynara cardunculus var. scolymus]	SF3B2	4	1554-1578
PC-5p-31768_452	TTCCGAATTCATCTTTCGACT	AA504140	PREDICTED: protein SLOW GREEN 1, chloroplastic [Solanum tuberosum]	SG1	4	632-651
PC-3p-76250_128	AGCATGTGTTGGGGAAATA	AA615440	Galactose oxidase, beta-propeller [Cynara cardunculus var. scolymus]	SKIP11	4	905-924
PC-3p-76250_128	AGCATGTGTTGGGGAAATA	AA615440	Galactose oxidase, beta-propeller [Cynara cardunculus var. scolymus]	SKIP11	4	906-925
PC-3p-76250_128	AGCATGTGTTGGGGAAATA	AA615440	Galactose oxidase, beta-propeller [Cynara cardunculus var. scolymus]	SKIP11	4	927-946
PC-3p-76250_128	AGCATGTGTTGGGGAAATA	AA615440	Galactose oxidase, beta-propeller [Cynara cardunculus var. scolymus]	SKIP11	4	905-924
PC-3p-76250_128	AGCATGTGTTGGGGAAATA	AA615440	Galactose oxidase, beta-propeller [Cynara cardunculus var. scolymus]	SKIP11	4	863-882
PC-3p-113630_55	GGAGCTCTTGAAGGAGGACA	AA595440	PREDICTED: F-box protein SKIP2 [Daucus carota subsp. sativus]	SKIP2	4	882-901
PC-5p-39359_351	TCCATGGTTTTGAAACGGAC	AA289950	4Fe-4S ferredoxin, iron-sulfur binding, conserved site-containing protein [Cynara cardunculus var. scolymus]	SKIP28	3.5	45-64
PC-3p-24437_595	GAATCCTTCAATCAGATAATA	AA195780	Mitochondrial carrier domain-containing protein [Cynara cardunculus var. scolymus]	SLC25A19	4	834-853
PC-3p-24437_595	GAATCCTTCAATCAGATAATA	AA195780	Mitochondrial carrier domain-containing protein [Cynara cardunculus var. scolymus]	SLC25A19	4	850-869
PC-3p-24437_595	GAATCCTTCAATCAGATAATA	AA195780	Mitochondrial carrier domain-containing protein [Cynara cardunculus var. scolymus]	SLC25A19	4	779-798
PC-3p-24437_595	GAATCCTTCAATCAGATAATA	AA195780	Mitochondrial carrier domain-containing protein [Cynara cardunculus var. scolymus]	SLC25A19	4	906-925
PC-3p-76250_128	AGCATGTGTTGGGGAAATA	AA498300	PREDICTED: DNA replication complex GINS protein SLD5 [Sesamum indicum]	sld5	4	51-69
PC-5p-225739_10	AGACTGATGACTGAATATG	AA241810	Double Clp-N motif-containing protein [Cynara cardunculus var. scolymus]	SMXL2	4	353-371
PC-5p-5454_2232	CTCAATGATAAGGTTCAG	AA127280	CDC45 family [Cynara cardunculus var. scolymus]	sna41	3.5	1313-1331
PC-5p-5454_2232	CTCAATGATAAGGTTCAG	AA127280	CDC45 family [Cynara cardunculus var. scolymus]	sna41	3.5	1478-1496
PC-5p-73937_136	TCTGTTCACCATGCTTGGTTT	AA314910	Target SNARE coiled-coil domain-containing protein [Cynara cardunculus var. scolymus]	SNAP33	3.5	264-283
PC-3p-33676_423	TTATGTTCTTTAACATGCTCA	AA572570	Phox homologous domain-containing protein [Cynara cardunculus var. scolymus]	SNX2A	4	1675-1694
PC-5p-70016_149	AGGATGGTGTATGATGAA	AA549960	SBP-like protein, partial [Chrysanthemum x morifolium]	SPL13A	4	758-774
PC-3p-171572_19	TTTGTGACACAAAAACTATGT	AA154110	SBP-like protein, partial [Chrysanthemum x morifolium]	SPL6	4	32-52
PC-3p-171572_19	TTTGTGACACAAAAACTATGT	AA154110	SBP-like protein, partial [Chrysanthemum x morifolium]	SPL6	4	303-323
PC-5p-82729_109	ATAAAATCCTCACAAAAAACTCCC	AA508650	SPX, N-terminal [Cynara cardunculus var. scolymus]	SPX4	4	320-343
PC-3p-159194_23	TTTATCAAAACATCGGACACC	AA623480	AAA+ ATPase domain-containing protein [Cynara cardunculus var. scolymus]	srpra	4	315-336
PC-5p-183201_14	AGGGGAGTGTAAGAAGTA	AA382290	Six-bladed beta-propeller, TolB-like protein [Cynara cardunculus var. scolymus]	SSL4	4	99-115
PC-5p-183201_14	AGGGGAGTGTAAGAAGTA	AA382290	Six-bladed beta-propeller, TolB-like protein [Cynara cardunculus var. scolymus]	SSL4	4	109-125
PC-5p-183201_14	AGGGGAGTGTAAGAAGTA	AA382290	Six-bladed beta-propeller, TolB-like protein [Cynara cardunculus var. scolymus]	SSL4	4	398-414
PC-5p-183201_14	AGGGGAGTGTAAGAAGTA	AA518640	Six-bladed beta-propeller, TolB-like protein [Cynara cardunculus var. scolymus]	SSL4	4	88-104
PC-5p-183201_14	AGGGGAGTGTAAGAAGTA	AA518640	Six-bladed beta-propeller, TolB-like protein [Cynara cardunculus var. scolymus]	SSL4	4	392-408
PC-5p-183201_14	AGGGGAGTGTAAGAAGTA	AA434550	Six-bladed beta-propeller, TolB-like protein [Cynara cardunculus var. scolymus]	SSL5	4	197-213
PC-5p-183201_14	AGGGGAGTGTAAGAAGTA	AA434550	Six-bladed beta-propeller, TolB-like protein [Cynara cardunculus var. scolymus]	SSL5	4	65-81
PC-3p-32554_439	CCAAAATCCTCATCCGCTCA	AA551740	protein of unknown function DUF1747 [Cynara cardunculus var. scolymus]	SSRP1	3	1535-1555
PC-3p-32554_439	CCAAAATCCTCATCCGCTCA	AA560180	protein of unknown function DUF1747 [Cynara cardunculus var. scolymus]	SSRP1	3	1619-1639
PC-3p-182966_14	ACACCGCCACGTCAGCGCCACATC	AA367080	PREDICTED: serine/threonine-protein kinase tricorner isoform X2 [Vitis vinifera]	STK38L	2.5	52-76
PC-3p-182966_14	ACACCGCCACGTCAGCGCCACATC	AA367080	PREDICTED: serine/threonine-protein kinase tricorner isoform X2 [Vitis vinifera]	STK38L	2.5	68-92
PC-5p-5454_2232	CTCAATGATAAGGTTCAG	AA367080	PREDICTED: serine/threonine-protein kinase tricorner isoform X2 [Vitis vinifera]	STK38L	3.5	526-543
PC-5p-5454_2232	CTCAATGATAAGGTTCAG	AA367080	PREDICTED: serine/threonine-protein kinase tricorner isoform X2 [Vitis vinifera]	STK38L	3.5	542-559
PC-3p-182966_14	ACACCGCCACGTCAGCGCCACATC	AA237820	PREDICTED: serine/threonine-protein kinase tricorner-like [Solanum pennellii]	STK38L	3.5	439-463
PC-5p-5454_2232	CTCAATGATAAGGTTCAG	AA237820	PREDICTED: serine/threonine-protein kinase tricorner-like [Solanum pennellii]	STK38L	3.5	913-930
PC-5p-183201_14	AGGGGAGTGTAAGAAGTA	AA335540	PREDICTED: sulfate transporter 3.1 [Daucus carota subsp. sativus]	SULTR3;1	4	1253-1271
PC-5p-183201_14	AGGGGAGTGTAAGAAGTA	AA335540	PREDICTED: sulfate transporter 3.1 [Daucus carota subsp. sativus]	SULTR3;1	4	1324-1342
PC-3p-44023_303	TAGTCATGAAAGAGATAAAGA	AA541550	26S proteasome AAA-ATPase subunit family protein [Populus trichocarpa]	TBP1	4	1574-1593
PC-3p-209749_11	TTGTGGATGTTTTCTTTGTGG	AA224120	Transcription factor, TCP [Cynara cardunculus var. scolymus]	TCP15	3.5	210-229
PC-3p-209749_11	TTGTGGATGTTTTCTTTGTGG	AA224120	Transcription factor, TCP [Cynara cardunculus var. scolymus]	TCP15	3.5	475-494
PC-5p-200197_12	AGGTTTCATCTTTTTAAGT	AA553410	PREDICTED: TPR repeat-containing thioredoxin TDX isoform X1 [Solanum lycopersicum]	TDX	3	693-711
PC-3p-112007_56	TGACTTGTGGTTCACACTTTTCA	AA186030	Protein kinase, ATP binding site-containing protein, partial [Cynara cardunculus var. scolymus]	THE1	4	1544-1566
PC-5p-698_17647	TTTGTTTCCATAGATCCCAAT	AA186030	Protein kinase, ATP binding site-containing protein, partial [Cynara cardunculus var. scolymus]	THE1	3	779-799
PC-5p-215578_11	TTGTTGAAATCTGGAAAAGCC	AA177880	PREDICTED: short-chain dehydrogenase TIC 32, chloroplastic-like isoform X1 [Cucumis sativus]	TIC32	4	47-68
PC-3p-72535_140	TTCCATGGTTTTGCTCGGCTC	AA246700	HAD-like domain-containing protein, partial [Cynara cardunculus var. scolymus]	TIM50	4	1008-1027
PC-3p-72535_140	TTCCATGGTTTTGCTCGGCTC	AA246700	HAD-like domain-containing protein, partial [Cynara cardunculus var. scolymus]	TIM50	4	921-940
PC-3p-9856_1339	AAGGTATTGGCACTTTCACGA	AA108090	aquaporin [Helianthus annuus]	TIP2-1	4	735-756
PC-3p-9856_1339	AAGGTATTGGCACTTTCACGA	AA334170	aquaporin [Helianthus annuus]	TIP2-1	4	536-557
PC-3p-9856_1339	AAGGTATTGGCACTTTCACGA	AA334170	aquaporin [Helianthus annuus]	TIP2-1	4	664-685
PC-3p-9856_1339	AAGGTATTGGCACTTTCACGA	AA426670	aquaporin [Helianthus annuus]	TIP2-1	4	735-756
PC-3p-33676_423	TTATGTTCTTTAACATGCTCA	AA560280	HAD-like domain-containing protein [Cynara cardunculus var. scolymus]	TNEA_C	3.5	948-968
PC-3p-96371_80	GCGTTATTGCTCCTTTTTTA	AA044740	protein of unknown function DUF1084 [Cynara cardunculus var. scolymus]	TOM3	4	1114-1132
PC-3p-96371_80	GCGTTATTGCTCCTTTTTTA	AA044740	protein of unknown function DUF1084 [Cynara cardunculus var. scolymus]	TOM3	4	987-1005
PC-5p-237203_10	TTAGCAAAATCTTACTCTAGC	AA566580	PREDICTED: DNA topoisomerase 6 subunit A [Daucus carota subsp. sativus]	TOP6A	4	1023-1043
PC-5p-39924_344	TCAAAACACAGTGTTGCCATT	AA010960	DNA helicase, UvrD-like, C-terminal [Cynara cardunculus var. scolymus]	TRANK1	3.5	4902-4922
PC-5p-39924_344	TCAAAACACAGTGTTGCCATT	AA041360	DNA helicase, UvrD-like, C-terminal [Cynara cardunculus var. scolymus]	Trank1	2.5	4839-4859
PC-5p-39924_344	TCAAAACACAGTGTTGCCATT	AA104910	DNA helicase, UvrD-like, C-terminal [Cynara cardunculus var. scolymus]	Trank1	3	4953-4973
PC-5p-39924_344	TCAAAACACAGTGTTGCCATT	AA153930	DNA helicase, UvrD-like, C-terminal [Cynara cardunculus var. scolymus]	TRANK1	4	4899-4919
PC-5p-6563_1896	NCAAAACACAGTGTTGCCATC	AA153930	DNA helicase, UvrD-like, C-terminal [Cynara cardunculus var. scolymus]	TRANK1	3.5	4899-4919
PC-5p-72_154931	TCAAAACACATTATTGCCATC	AA153930	DNA helicase, UvrD-like, C-terminal [Cynara cardunculus var. scolymus]	TRANK1	3.5	4899-4919
PC-5p-72741_140	TCAAAGCACAATGTTGCCATC	AA164280	DNA helicase, UvrD-like, C-terminal [Cynara cardunculus var. scolymus]	TRANK1	2	2631-2651
PC-5p-39924_344	TCAAAACACAGTGTTGCCATT	AA169760	DNA helicase, UvrD-like, C-terminal [Cynara cardunculus var. scolymus]	TRANK1	3.5	8988-9008
PC-5p-67_163434	CCAAAACACAATGTAGCCATC	AA169760	DNA helicase, UvrD-like, C-terminal [Cynara cardunculus var. scolymus]	TRANK1	4	8988-9008
PC-5p-72741_140	TCAAAGCACAATGTTGCCATC	AA169760	DNA helicase, UvrD-like, C-terminal [Cynara cardunculus var. scolymus]	TRANK1	3	8988-9008
PC-5p-39924_344	TCAAAACACAGTGTTGCCATT	AA182030	DNA helicase, UvrD-like, C-terminal [Cynara cardunculus var. scolymus]	TRANK1	3.5	5212-5232
PC-5p-56_195300	CCAAAACATAGTATTGCCATC	AA182030	DNA helicase, UvrD-like, C-terminal [Cynara cardunculus var. scolymus]	TRANK1	4	5212-5232
PC-5p-72_154931	TCAAAACACATTATTGCCATC	AA182030	DNA helicase, UvrD-like, C-terminal [Cynara cardunculus var. scolymus]	TRANK1	4	5212-5232
PC-5p-39924_344	TCAAAACACAGTGTTGCCATT	AA228950	DNA helicase, UvrD-like, C-terminal [Cynara cardunculus var. scolymus]	TRANK1	4	5181-5201
PC-5p-6563_1896	NCAAAACACAGTGTTGCCATC	AA228950	DNA helicase, UvrD-like, C-terminal [Cynara cardunculus var. scolymus]	TRANK1	3.5	5181-5201
PC-5p-72_154931	TCAAAACACATTATTGCCATC	AA228950	DNA helicase, UvrD-like, C-terminal [Cynara cardunculus var. scolymus]	TRANK1	3.5	5181-5201
PC-5p-39924_344	TCAAAACACAGTGTTGCCATT	AA297610	DNA helicase, UvrD-like, C-terminal [Cynara cardunculus var. scolymus]	Trank1	3.5	2451-2471
PC-5p-67_163434	CCAAAACACAATGTAGCCATC	AA297610	DNA helicase, UvrD-like, C-terminal [Cynara cardunculus var. scolymus]	Trank1	4	2451-2471
PC-5p-72_154931	TCAAAACACATTATTGCCATC	AA297610	DNA helicase, UvrD-like, C-terminal [Cynara cardunculus var. scolymus]	Trank1	4	2451-2471
PC-5p-72741_140	TCAAAGCACAATGTTGCCATC	AA297610	DNA helicase, UvrD-like, C-terminal [Cynara cardunculus var. scolymus]	Trank1	3	2451-2471
PC-5p-39924_344	TCAAAACACAGTGTTGCCATT	AA343870	DNA helicase, UvrD-like, C-terminal [Cynara cardunculus var. scolymus]	TRANK1	2	2568-2588
PC-5p-67_163434	CCAAAACACAATGTAGCCATC	AA343870	DNA helicase, UvrD-like, C-terminal [Cynara cardunculus var. scolymus]	TRANK1	2	2568-2588
PC-5p-72741_140	TCAAAGCACAATGTTGCCATC	AA343870	DNA helicase, UvrD-like, C-terminal [Cynara cardunculus var. scolymus]	TRANK1	1.5	2568-2588
PC-5p-39924_344	TCAAAACACAGTGTTGCCATT	AA379140	DNA helicase, UvrD-like, C-terminal [Cynara cardunculus var. scolymus]	TRANK1	3.5	4851-4871
PC-5p-67_163434	CCAAAACACAATGTAGCCATC	AA379140	DNA helicase, UvrD-like, C-terminal [Cynara cardunculus var. scolymus]	TRANK1	4	4851-4871
PC-5p-72741_140	TCAAAGCACAATGTTGCCATC	AA379140	DNA helicase, UvrD-like, C-terminal [Cynara cardunculus var. scolymus]	TRANK1	3	4851-4871
PC-5p-39924_344	TCAAAACACAGTGTTGCCATT	AA379400	DNA helicase, UvrD-like, C-terminal [Cynara cardunculus var. scolymus]	TRANK1	3.5	4905-4925
PC-5p-67_163434	CCAAAACACAATGTAGCCATC	AA379400	DNA helicase, UvrD-like, C-terminal [Cynara cardunculus var. scolymus]	TRANK1	4	4905-4925
PC-5p-72741_140	TCAAAGCACAATGTTGCCATC	AA379400	DNA helicase, UvrD-like, C-terminal [Cynara cardunculus var. scolymus]	TRANK1	3	4905-4925
PC-5p-6563_1896	NCAAAACACAGTGTTGCCATC	AA444790	DNA helicase, UvrD-like, C-terminal [Cynara cardunculus var. scolymus]	Trank1	4	5121-5141
PC-5p-72_154931	TCAAAACACATTATTGCCATC	AA444790	DNA helicase, UvrD-like, C-terminal [Cynara cardunculus var. scolymus]	Trank1	4	5121-5141
PC-5p-8591_1511	CAAAACACATTATTGCCATC	AA444790	DNA helicase, UvrD-like, C-terminal [Cynara cardunculus var. scolymus]	Trank1	4	5121-5140
PC-5p-22156_655	CAAAGCACAATGTTGCCATC	AA207480	DNA helicase, UvrD-like, C-terminal [Cynara cardunculus var. scolymus]	TUBA3	4	4944-4963
PC-5p-22156_655	CAAAGCACAATGTTGCCATC	AA207480	DNA helicase, UvrD-like, C-terminal [Cynara cardunculus var. scolymus]	TUBA3	4	4944-4963
PC-5p-39924_344	TCAAAACACAGTGTTGCCATT	AA207480	DNA helicase, UvrD-like, C-terminal [Cynara cardunculus var. scolymus]	TUBA3	3.5	4944-4964
PC-5p-39924_344	TCAAAACACAGTGTTGCCATT	AA207480	DNA helicase, UvrD-like, C-terminal [Cynara cardunculus var. scolymus]	TUBA3	3.5	4944-4964
PC-5p-6563_1896	NCAAAACACAGTGTTGCCATC	AA207480	DNA helicase, UvrD-like, C-terminal [Cynara cardunculus var. scolymus]	TUBA3	3	4944-4964
PC-5p-6563_1896	NCAAAACACAGTGTTGCCATC	AA207480	DNA helicase, UvrD-like, C-terminal [Cynara cardunculus var. scolymus]	TUBA3	3	4944-4964
PC-5p-67_163434	CCAAAACACAATGTAGCCATC	AA207480	DNA helicase, UvrD-like, C-terminal [Cynara cardunculus var. scolymus]	TUBA3	4	4944-4964
PC-5p-67_163434	CCAAAACACAATGTAGCCATC	AA207480	DNA helicase, UvrD-like, C-terminal [Cynara cardunculus var. scolymus]	TUBA3	4	4944-4964
PC-5p-72_154931	TCAAAACACATTATTGCCATC	AA207480	DNA helicase, UvrD-like, C-terminal [Cynara cardunculus var. scolymus]	TUBA3	3	4944-4964
PC-5p-72_154931	TCAAAACACATTATTGCCATC	AA207480	DNA helicase, UvrD-like, C-terminal [Cynara cardunculus var. scolymus]	TUBA3	3	4944-4964
PC-5p-72741_140	TCAAAGCACAATGTTGCCATC	AA207480	DNA helicase, UvrD-like, C-terminal [Cynara cardunculus var. scolymus]	TUBA3	4	4944-4964
PC-5p-72741_140	TCAAAGCACAATGTTGCCATC	AA207480	DNA helicase, UvrD-like, C-terminal [Cynara cardunculus var. scolymus]	TUBA3	4	4944-4964
PC-5p-8591_1511	CAAAACACATTATTGCCATC	AA207480	DNA helicase, UvrD-like, C-terminal [Cynara cardunculus var. scolymus]	TUBA3	3	4944-4963
PC-5p-8591_1511	CAAAACACATTATTGCCATC	AA207480	DNA helicase, UvrD-like, C-terminal [Cynara cardunculus var. scolymus]	TUBA3	3	4944-4963
PC-5p-126366_42	TTAGGATACATGGATGTGACA	AA143540	F-box domain, cyclin-like protein [Cynara cardunculus var. scolymus]	TULP10	4	843-863
PC-5p-126366_42	TTAGGATACATGGATGTGACA	AA143540	F-box domain, cyclin-like protein [Cynara cardunculus var. scolymus]	TULP10	4	732-752
PC-5p-171705_19	AGGATAGTGTATGATGAA	AA155530	ubiquitin conjugating enzyme J2 [Camellia oleifera]	UBC33	4	94-111
PC-3p-84075_106	TTTGTTTATATTTGTAGTATC	AA619280	UDP-glucuronosyl/UDP-glucosyltransferase [Cynara cardunculus var. scolymus]	UGT85A8	4	98-117
PC-5p-126366_42	TTAGGATACATGGATGTGACA	AA190440	RecName: Full=UDP-glycosyltransferase 85C2	UGT85C2	4	716-736
PC-5p-126366_42	TTAGGATACATGGATGTGACA	AA190440	RecName: Full=UDP-glycosyltransferase 85C2	UGT85C2	4	709-729
PC-5p-126366_42	TTAGGATACATGGATGTGACA	AA190440	RecName: Full=UDP-glycosyltransferase 85C2	UGT85C2	4	1143-1163
PC-5p-126366_42	TTAGGATACATGGATGTGACA	AA443270	RecName: Full=UDP-glycosyltransferase 85C2	UGT85C2	4	708-728
PC-5p-126366_42	TTAGGATACATGGATGTGACA	AA443270	RecName: Full=UDP-glycosyltransferase 85C2	UGT85C2	4	345-365
PC-3p-1962_5807	TTTTTCGCCTTTCATCCATTT	AA079230	UDP-glucuronosyl/UDP-glucosyltransferase [Cynara cardunculus var. scolymus]	UGT90A1	3	1258-1278
PC-3p-1962_5807	TTTTTCGCCTTTCATCCATTT	AA140320	UDP-glucuronosyl/UDP-glucosyltransferase [Cynara cardunculus var. scolymus]	UGT90A1	3	1258-1278
PC-3p-1962_5807	TTTTTCGCCTTTCATCCATTT	AA275980	UDP-glucuronosyl/UDP-glucosyltransferase [Cynara cardunculus var. scolymus]	UGT90A1	3	1258-1278
PC-3p-1962_5807	TTTTTCGCCTTTCATCCATTT	AA405300	UDP-glucuronosyl/UDP-glucosyltransferase [Cynara cardunculus var. scolymus]	UGT90A1	3	1380-1400
PC-3p-1962_5807	TTTTTCGCCTTTCATCCATTT	AA411660	UDP-glucuronosyl/UDP-glucosyltransferase [Cynara cardunculus var. scolymus]	UGT90A1	3	1270-1290
PC-3p-54460_225	ATAAATGGCAATACACACTAA	AA447640	UDP-glucuronosyl/UDP-glucosyltransferase [Cynara cardunculus var. scolymus]	UGT91A1	4	1114-1133
PC-3p-182202_14	AGATTGAGAAGCATTTTAAAC	AA169390	Protein of unknown function DUF652, partial [Cynara cardunculus var. scolymus]	utp23	4	655-675
PC-3p-182202_14	AGATTGAGAAGCATTTTAAAC	AA169390	Protein of unknown function DUF652, partial [Cynara cardunculus var. scolymus]	utp23	4	801-821
PC-3p-182202_14	AGATTGAGAAGCATTTTAAAC	AA169390	Protein of unknown function DUF652, partial [Cynara cardunculus var. scolymus]	utp23	4	512-532
PC-3p-182202_14	AGATTGAGAAGCATTTTAAAC	AA169390	Protein of unknown function DUF652, partial [Cynara cardunculus var. scolymus]	utp23	4	517-537
PC-3p-182202_14	AGATTGAGAAGCATTTTAAAC	AA169390	Protein of unknown function DUF652, partial [Cynara cardunculus var. scolymus]	utp23	4	659-679
PC-3p-182202_14	AGATTGAGAAGCATTTTAAAC	AA169390	Protein of unknown function DUF652, partial [Cynara cardunculus var. scolymus]	utp23	4	612-632
PC-3p-182202_14	AGATTGAGAAGCATTTTAAAC	AA169390	Protein of unknown function DUF652, partial [Cynara cardunculus var. scolymus]	utp23	4	542-562
PC-5p-72081_142	CCTCTCTCTCAAAGGCTTCTG	AA254230	hypothetical protein Ccrd_013334 [Cynara cardunculus var. scolymus]	UVRAG	4	460-480
PC-3p-24437_595	GAATCCTTCAATCAGATAATA	AA083520	Methyltransferase type 11 [Cynara cardunculus var. scolymus]	VTE4	3	1009-1028
PC-3p-24437_595	GAATCCTTCAATCAGATAATA	AA083520	Methyltransferase type 11 [Cynara cardunculus var. scolymus]	VTE4	3	1120-1139
PC-3p-24437_595	GAATCCTTCAATCAGATAATA	AA245360	Methyltransferase type 11 [Cynara cardunculus var. scolymus]	VTE4	3	1010-1029
PC-3p-24437_595	GAATCCTTCAATCAGATAATA	AA374370	Methyltransferase type 11 [Cynara cardunculus var. scolymus]	VTE4	4	986-1005
PC-3p-24437_595	GAATCCTTCAATCAGATAATA	AA374370	Methyltransferase type 11 [Cynara cardunculus var. scolymus]	VTE4	4	1005-1024
PC-3p-24437_595	GAATCCTTCAATCAGATAATA	AA374370	Methyltransferase type 11 [Cynara cardunculus var. scolymus]	VTE4	4	875-894
PC-3p-24437_595	GAATCCTTCAATCAGATAATA	AA603310	Methyltransferase type 11 [Cynara cardunculus var. scolymus]	VTE4	4	959-978
PC-3p-65836_166	ATGTAGTAAATTGCAATG	AA220600	Protein kinase, ATP binding site-containing protein [Cynara cardunculus var. scolymus]	WEE1	3.5	1022-1038
PC-5p-6563_1896	NCAAAACACAGTGTTGCCATC	AA630220	DNA-binding WRKY, partial [Cynara cardunculus var. scolymus]	WRKY18	3.5	123-142
PC-5p-6563_1896	NCAAAACACAGTGTTGCCATC	AA202980	DNA-binding WRKY, partial [Cynara cardunculus var. scolymus]	WRKY40	3.5	129-148
PC-5p-133084_37	AATGGACCTAAAGACACG	AA202660	photosystem I assembly protein Ycf4 (chloroplast) [Chrysanthemum indicum]	ycf4	4	541-558
PC-5p-163401_22	AATAAACAAGCCTAAAGGTGGACC	AA304540	DHBP synthase RibB-like alpha/beta domain-containing protein [Cynara cardunculus var. scolymus]	YRDC	4	908-932
PC-3p-1301_9193	TTGATGTGTGGCATGAGATGG	AA505550	hypothetical protein Ccrd_001869 [Cynara cardunculus var. scolymus]	YUC10	2	375-395
PC-3p-1301_9193	TTGATGTGTGGCATGAGATGG	AA505550	hypothetical protein Ccrd_001869 [Cynara cardunculus var. scolymus]	YUC10	2	364-384
PC-3p-1301_9193	TTGATGTGTGGCATGAGATGG	AA505550	hypothetical protein Ccrd_001869 [Cynara cardunculus var. scolymus]	YUC10	2	364-384
